# Supplementary material for: Actin stress fiber organization promotes cell stiffening and proliferation of pre-invasive breast cancer cells
Source: Nat Commun. 2017 May 16;8:15237. doi: 10.1038/ncomms15237 (PMC5440822; doi:10.1038/ncomms15237)
Supplement: Supplementary Data 1 — Genes deregulated in breast tumor samples. Only genes (Gene Symbol) significantly up- or downregulated between ER+ ADH, DCIS or IDC (grade 1, 2 or 3) and Normal tissue (ADH_N; DCIS_N; IDC1_N; IDC2_N; IDC3_N) or between ER- IDC (grade 2 or 3) and Normal tissue (IDC1_N; IDC3_N) in the platform HG-U133A and HG-U133A PLUS 2.0. are listed. Fold changes are in Log2R. Related to Figure 3. [file ncomms15237-s2.xls]

## Sheet: ER+
GENE SYMBOL	ADH_N	DCIS_N	IDC1_N	IDC2_N	IDC3_N
A2M	-	-1.09338	-1.05965	-1.35019	-1.55919
AAAS	-	-	0.249797	-	-
AADAC	-	-	-0.81423	-0.968363	-0.928932
AAGAB	-	0.986288	0.425388	0.388342	0.390549
AAMP	-	-	0.30158	-	-
AAR2	-	-	-	0.17295	-
AARS	-	-	-	-0.217293	-
AASDHPPT	-	-	-	-	0.295937
AASS	-	-	-0.536782	-0.712601	-0.805172
ABAT	-	1.33933	0.608181	0.722642	0.450251
ABCA1	-	-	-0.977945	-0.757629	-0.712239
ABCA11P	-	-0.559347	-0.38857	-0.62566	-0.603823
ABCA12	-	-	0.530555	0.658399	0.830044
ABCA3	-	-	0.523474	0.593705	0.343181
ABCA5	-	-0.834544	-0.957956	-1.14428	-1.2323
ABCA6	-	-1.20159	-1.80956	-2.07913	-2.15433
ABCA8	-	-1.95201	-3.46876	-3.98983	-4.49779
ABCB1	-	-	-0.7739	-1.07584	-0.989717
ABCB7	-	-	-	-0.308967	-0.265469
ABCB8	-	-	0.31613	0.371096	0.348711
ABCB9	-	-	0.346653	0.521358	0.198343
ABCC1	-	-	-	0.324885	0.317122
ABCC2	-	-	-0.276404	-0.201117	-
ABCC4	-	-	-	0.379783	0.454041
ABCC5	-	-	0.826247	0.89907	0.892638
ABCC6	-	-	-0.210385	-0.208723	-0.245131
ABCC8	-	-	0.658365	0.418311	-
ABCC9	-	-	-0.619326	-0.672284	-0.151338
ABCD1	-	-	-	0.132037	0.209401
ABCD2	-	-	-0.938758	-0.895826	-0.878019
ABCD3	-	-	1.15695	1.17685	0.791675
ABCD4	-	-	-0.278599	-0.487046	-0.49116
ABCE1	-	-	-	0.27695	0.451688
ABCF2	-	-0.48893	-0.652818	-0.609473	0.314815
ABCG1	1.29845	1.62424	0.787979	0.852179	0.790813
ABCG2	-	-	-0.546385	-0.864175	-0.934031
ABHD11	-	0.705746	0.519816	0.735736	0.828422
ABHD14A	-	-	-	-0.275663	-0.442716
ABHD2	-	-	0.942196	1.25109	1.12171
ABHD3	-	0.697222	0.583015	0.450538	0.438062
ABHD5	-	-	-0.702532	-0.802291	-0.741626
ABHD6	-	-	-0.876212	-0.684811	-0.692206
ABI1	-	-	-	-	0.33557
ABI2	-	-	0.241849	0.342076	0.369012
ABI3BP	-	-	-0.321849	-0.37765	-0.316565
ABL1	-	-	-0.55812	-0.494112	-0.633785
ABLIM1	-	-1.18458	-1.50856	-1.82029	-1.87111
ABLIM3	-	-	-0.757795	-0.952713	-1.43559
ABP1	-	-	-	-	0.382083
ABR	-	-	-	-	-0.321084
ABT1	-	-	-	-	0.17082
ABTB2	-	-	-	-	0.173288
ACAA1	-	-	-	-	-0.367337
ACAA2	-	-0.806208	-1.40493	-1.24138	-1.16827
ACACA	-	-	-	-	0.281225
ACACB	-1.22108	-1.67604	-0.744493	-0.922307	-0.938308
ACAD8	-	-	-	-	-0.347391
ACADL	-	-1.16576	-1.73079	-1.98625	-1.98042
ACADM	-	-	-	-0.570894	-0.807512
ACADS	-	-0.703789	-0.384504	-0.657263	-0.729686
ACADSB	-	-	1.16556	0.789597	-
ACADVL	-	-0.972855	-	-0.705161	-0.919282
ACAT1	-	-	-0.882727	-0.97514	-1.2086
ACAT2	-	-	-	-	0.28691
ACBD3	0.713	0.801842	0.627211	0.501226	0.465214
ACBD4	-	-0.504467	-	-0.322992	-0.435243
ACHE	-	-	0.24212	0.20741	0.21376
ACLY	-	-	0.476464	0.434087	0.330974
ACN9	-	-	-	-0.267767	-
ACO1	-	-	-1.17365	-1.3722	-1.60102
ACO2	-	-	-	-0.327601	-0.358805
ACOT7	-	-	-	0.568607	0.824136
ACOT8	-	-	-	0.367788	0.400008
ACOT9	-	-	-0.530276	-0.517173	-0.427257
ACOX1	-	-	-0.763346	-0.396998	-0.331816
ACOX3	-	-	-	0.452755	-
ACP1	-	-	0.43769	0.64086	0.890865
ACP2	-	-	-	0.413712	0.331587
ACP5	-	-	0.788281	0.722925	0.535378
ACP6	-	-	0.758537	0.331456	-
ACPP	-	-	-	-	0.158827
ACSL1	-	-	-2.75442	-2.45213	-2.25601
ACSL3	-	0.944627	0.583964	0.562942	0.608048
ACSL4	-	-	-0.763482	-0.773262	-0.654242
ACSL5	-	-0.886904	-0.5936	-0.841602	-0.800657
ACSL6	-	-	-	-	0.180758
ACSM1	-	-	-	-	-0.308916
ACSM3	-	-	-0.448368	-0.270072	-0.537881
ACSM5	-	-0.910896	-1.43144	-1.49747	-1.57443
ACSS3	-	-	-0.559798	-0.463126	-0.527817
ACTA2	-1.97242	-1.82552	-	-0.897009	-1.22616
ACTB	-	-	-	0.225669	0.194346
ACTG1	-	-	0.291066	0.434219	0.330631
ACTG2	-	-	-2.13851	-2.5514	-2.66557
ACTL6A	-	0.910988	-	0.672067	0.980191
ACTL8	-	-	-	-	0.215228
ACTN1	-	-	-0.552291	-0.414276	-0.519222
ACTN2	-	-	-	0.149903	0.33498
ACTR2	-	-	-	0.818362	0.8513
ACTR3	-	0.838989	0.579144	0.963842	1.09916
ACTR3B	-	-	-	-0.346599	-
ACTR5	-	-	-	0.343196	0.198998
ACTR6	-	-	-	-	0.388416
ACTR8	-	0.454786	0.300013	-	-
ACVR1	-	-	-	-0.338881	-0.546512
ACVR1B	-	-	0.382178	0.508383	0.341212
ACVR2A	-	-	-0.427889	-0.575803	-0.541447
ACVRL1	-	-	-0.559033	-0.607451	-0.583889
ACYP2	-	-	-0.563926	-0.691183	-0.788552
ADAM10	-	-	0.426018	0.477036	0.379221
ADAM12	-	-	0.991959	1.00453	0.667401
ADAM15	-	-	0.565962	0.516131	0.498933
ADAM19	-	-	0.397905	0.535062	0.69635
ADAM22	-	-	-0.399409	-0.466661	-0.459105
ADAM23	-	-	-	-	-0.211159
ADAM28	-	-	-	-	0.513086
ADAM29	-	-	-	-	0.138744
ADAM30	-	-	-	-	0.14366
ADAM8	-	0.519178	0.434076	0.246527	0.227391
ADAM9	-	-	-	-	0.455499
ADAMDEC1	-	-	0.906337	1.38084	1.94594
ADAMTS1	-	-1.30333	-1.98943	-2.17867	-2.29659
ADAMTS12	-	-	-	0.166577	0.179515
ADAMTS2	-	-	-0.490458	-0.445229	-0.477033
ADAMTS3	-	-0.761404	-0.95916	-0.965832	-0.85299
ADAMTS5	-1.96134	-2.80586	-3.25083	-3.50031	-3.74471
ADAMTS8	-	-	-	-	-0.133197
ADAMTS9	-	-	-0.530972	-0.742103	-0.69323
ADAMTSL3	-	-	-0.870202	-0.877684	-0.868842
ADAP1	-	-	0.302267	0.245258	0.255807
ADAR	-	0.650216	0.673371	0.847971	0.790158
ADARB1	-	-	-0.73113	-0.952211	-0.883964
ADCK2	-	-	0.415959	0.607525	0.471062
ADCK3	-	-0.823938	-1.1104	-1.194	-1.22439
ADCY1	-	-	-	1.19012	-
ADCY2	-	-	-	0.16011	0.131708
ADCY3	-	-	-0.414856	-0.418587	-0.453459
ADCY6	-	-	-	-0.390777	-0.447777
ADCY9	-	-	0.274059	0.385013	0.375014
ADD1	-	-	-0.579862	-0.557809	-0.751273
ADD3	-	-	-1.4322	-1.63676	-1.61931
ADH1A	-	-	-0.282266	-0.348816	-0.307412
ADH1B	-	-1.18056	-3.88243	-4.20652	-4.7915
ADH1C	-	-1.07009	-2.0143	-2.2272	-2.17638
ADH5	-	-1.01684	-0.730887	-0.795273	-0.806893
ADI1	-	-	-	-0.533497	-0.430968
ADIPOQ	-	-	-4.45777	-4.65569	-5.19437
ADIPOR1	0.627092	0.529472	0.650431	0.785114	0.630862
ADM	-	-	-2.42444	-2.57232	-2.16396
ADNP	-	-	0.676853	0.77059	0.705661
ADNP2	-	-	0.348466	-	-
ADORA1	-	-	-0.594815	-	-0.440427
ADORA2B	-	-	-	-0.356074	-
ADORA3	-	-	0.432474	0.571439	0.528084
ADPGK	-	-	0.376602	0.281906	0.364562
ADPRM	-	-	-	-	-0.29786
ADRA1A	-	-	-0.243248	-0.220839	-0.16739
ADRA1B	-	-	-	-0.157718	-
ADRA2A	-	-	-1.05573	-1.4417	-1.78931
ADRA2C	-	-	-0.330541	-	-
ADRB2	-0.983985	-1.22259	-1.36274	-1.58978	-1.57366
ADRB3	-	-	-	-	0.128393
ADRBK1	-	-	-	0.287245	0.331778
ADRBK2	-	-	-0.590098	-0.486931	-0.421109
ADRM1	-	-	-	0.308039	0.518721
ADSL	-	-	-	-0.259635	-
ADSS	-	1.02272	0.839201	1.03459	0.935189
AEBP1	-	-	-	0.72711	-
AFF1	-	-	-	-0.318736	-0.575735
AFF2	-	-	-	-	0.162013
AFF3	-	-	0.381169	0.488157	0.256225
AFF4	-	-	-	0.448131	0.390977
AFTPH	-	0.470973	0.457502	0.469942	0.397263
AGA	-	-	0.407121	0.740067	0.573087
AGBL2	-	-	0.709577	0.426915	0.287416
AGFG1	-	0.469554	-0.363005	-0.240785	-
AGFG2	-	-	-	-0.276571	-0.30553
AGGF1	-	-	-	0.28296	0.350836
AGK	-	-	0.294556	0.303219	0.354578
AGPAT2	-	-	-1.09776	-1.16642	-1.21492
AGPAT3	-	-	-	0.33276	0.302554
AGR2	-	-	3.11362	3.40012	2.72104
AGRN	-	-	0.506284	0.396527	-
AGTPBP1	-	-	-0.545901	-0.234272	-
AGTR1	-	-	-	-1.14245	-2.05104
AGXT2L1	-	-	0.308281	-	-
AHCTF1	-	-	-	0.322431	0.466374
AHCY	-	-	0.735803	0.617604	0.714585
AHCYL1	-	-	-	-	-0.254054
AHCYL2	-	-	0.373268	0.274126	0.297987
AHDC1	-	-	-	-	-0.27688
AHI1	-	-	-	-0.151632	-
AHNAK	-	-0.838564	-0.872816	-0.926569	-1.4169
AHNAK2	-	-	-	-	-0.585285
AHR	-	-	-	-0.363829	-0.39989
AHSA1	-	-	-	-	0.297258
AIF1	-	-	-0.396084	-	0.17858
AIFM1	-	-	-	0.420785	0.527476
AIM1	-	-	-1.0652	-0.949789	-0.5569
AIM1L	-	-	-	-	0.224607
AIM2	-	-	-	-	0.663636
AIMP1	-	-	0.352656	0.479468	0.322427
AIMP2	-	0.564747	-	0.403416	0.469177
AK2	-	0.620054	-0.624066	-0.293097	-0.264101
AK4	-	-	-1.01611	-0.805586	-0.779822
AK5	-	-1.19576	-0.677968	-1.1818	-1.44477
AKAP1	-	-	-0.772223	-0.608616	-0.505548
AKAP11	-	-	-	-0.413517	-0.619656
AKAP12	-	-	-2.23612	-2.4181	-2.75489
AKAP13	-	-	-0.476567	-0.232127	-0.317305
AKAP5	-	-	-	-	0.190981
AKAP7	-	-	-0.72536	-0.872837	-0.707708
AKAP8	-	-	-	-	0.183786
AKAP8L	-	-	0.549827	0.415186	0.383452
AKAP9	-	-	0.887039	0.557394	-
AKIP1	-	-	0.312208	0.301475	0.199642
AKR1A1	-	0.560529	0.363924	0.305001	0.279248
AKR1B1	-	-0.65172	-0.568822	-0.583679	-0.585557
AKR1C1	-	-1.68491	-3.35534	-3.77339	-3.70807
AKR1C2	-	-1.70863	-3.81458	-4.11788	-4.11793
AKR1C3	-	-1.82902	-2.83097	-3.29312	-3.50123
AKR1C4	-	-	-0.223265	-0.228511	-0.215399
AKR7A2	-	-	0.527535	-	-
AKR7A3	-	0.919592	1.40667	1.13915	0.875057
AKT1	-	-	-	0.410573	0.409727
AKT3	-	-1.01142	-0.486059	-0.504131	-0.5668
ALAD	-	-	-0.383507	-0.580327	-0.771334
ALB	-	-	-	-0.825483	-0.885866
ALCAM	-	-	1.2469	1.29166	0.804141
ALDH18A1	-	-	0.932433	0.849504	0.823225
ALDH1A1	-	-	-2.28863	-2.51895	-2.58001
ALDH1A2	-0.885451	-1.09628	-1.46997	-1.63577	-0.146266
ALDH1A3	-	-	-1.45998	-1.61749	-1.65528
ALDH1B1	-	-	-	0.306307	0.262096
ALDH1L1	-	-1.04706	-1.50494	-1.76128	-1.73781
ALDH2	-	-1.15238	-1.44471	-1.86316	-2.04761
ALDH3A1	-	-	-	-0.223014	-0.175811
ALDH3A2	-	-	-	-0.822203	-0.483901
ALDH3B2	-	-	-	0.645452	0.591305
ALDH4A1	-	-	-	-0.640437	-0.471251
ALDH5A1	-	-	-0.28973	-0.444381	-0.453828
ALDH6A1	-	-	-	-0.405449	-0.795756
ALDH7A1	-0.77131	-0.894507	-0.440039	-0.512451	-0.611473
ALDH9A1	-	-	-	-0.309922	-0.605745
ALDOA	-	-	0.796046	0.856864	0.677376
ALDOB	-	-	-	-0.132999	0.126025
ALDOC	-	-0.990444	-1.72928	-1.6552	-1.51839
ALG13	-	-	0.637689	0.570949	-0.279575
ALG3	-	0.414434	-	0.312883	0.477526
ALG6	0.71233	0.830246	0.447251	0.381536	0.60278
ALG8	-	-	-	0.383582	0.463692
ALKBH1	-	-	0.400399	0.185345	0.215708
ALMS1	-	-	0.457518	0.424984	0.399557
ALOX12P2	-	-	-	-	0.17233
ALOX5	-	-	-	0.211573	-
ALOXE3	-	-	-	-	0.145656
ALPK3	-	-	-0.481935	-0.560194	-0.577123
ALPL	-	-	-0.468613	-0.597615	-0.62429
ALS2CL	-	-	-0.27019	-0.343837	-0.272796
AMBP	-	-	-	-	0.224185
AMD1	-	-	-0.451283	-0.369219	-
AMDHD2	-	-	-	0.35119	-
AMFR	-	-	0.480182	0.531698	-
AMH	-	-	-	0.216133	0.212287
AMIGO2	-	-1.55543	-	-0.829997	-1.18106
AMMECR1	-	-	-	0.777202	0.872335
AMOT	-	-	-	-0.184207	-0.222369
AMOTL2	-1.16966	-1.18468	-1.52706	-1.56994	-1.87018
AMPD1	-	-0.935186	-	-0.296283	-0.315348
AMPD3	-	-	0.385324	0.510312	0.499817
AMT	-	-0.753369	-0.423421	-0.688862	-0.808051
AMZ2	-	-	-	0.412232	0.407774
ANAPC5	-	-	-	0.361323	-
ANG	-	-	-	-0.753134	-0.990708
ANGEL1	-	-	0.295793	-	-
ANGEL2	-	0.651824	0.335285	0.226878	0.227616
ANGPT1	-	-1.20563	-2.00974	-2.15767	-1.98758
ANGPTL2	-1.1814	-1.46594	-1.50581	-1.74257	-1.94563
ANGPTL4	-1.13189	-1.28054	-1.61111	-1.66524	-1.5854
ANGPTL7	-	-0.748807	-0.562236	-0.519424	-0.505295
ANK2	-	-	-1.91111	-2.08345	-2.30721
ANK3	-	-	0.978487	-	-
ANKH	-	-	-	-0.500273	-0.559646
ANKMY1	-	-	0.428323	0.245106	-
ANKMY2	-	-	-	-0.385887	-0.575859
ANKRA2	-	-	0.467912	-	-
ANKRD10	1.00198	0.634235	0.595085	0.333436	-
ANKRD11	-	-	-0.590926	-0.503354	-0.430111
ANKRD12	-	-	-	-0.409702	-0.573922
ANKRD26	-	-	0.307949	0.259755	0.253847
ANKRD28	-	-	-	-	-0.238564
ANKRD5	-	-	0.582024	0.592702	0.684213
ANKRD53	-	-	-0.21729	-0.212999	-0.206768
ANKRD6	-	-	-0.450632	-0.56521	-0.699837
ANKS1A	-	-	-0.637813	-0.667834	-0.646476
ANKS1B	-	-	-	-	0.129513
ANO1	-	-	-	-	-0.879936
ANO2	-	-	-0.314799	-0.262187	-0.269952
ANO3	-	-	-0.731732	-0.618226	-0.460373
ANP32A	-	-	-	0.388046	0.344441
ANP32B	-	-	-0.714729	-0.581369	-0.322724
ANP32E	-	-	-	0.47591	1.05648
ANPEP	-	-	-0.834897	-1.18924	-1.6277
ANTXR1	-	-	0.638774	0.667051	0.589873
ANXA1	-	-1.79691	-2.22351	-2.50969	-2.47648
ANXA10	-	-	-	0.190524	0.231364
ANXA11	-	-	-0.526231	-0.537031	-0.726526
ANXA2	-	-	-	-0.35245	-0.473637
ANXA2P2	-	-	-0.352362	-0.279076	-0.398223
ANXA3	-	-	-1.523	-2.27196	-2.35905
ANXA5	-	-	-0.625044	-0.728558	-0.817278
ANXA6	-	-	-	-	-0.327386
ANXA9	1.28807	2.01457	1.44827	1.70789	1.3175
AOC2	-	-	-0.435273	-0.566534	-0.51658
AOC3	-	-1.6037	-2.81583	-3.10256	-3.41993
AOC4	-	-	-	-0.137798	-
AOX1	-	-	-0.787178	-0.823349	-0.728672
AP1AR	-	0.91908	0.932326	0.886752	0.775407
AP1B1	-	-	-	-	0.183105
AP1G1	-	-	-	0.365106	0.527372
AP1G2	-	-	0.76442	0.575135	0.382582
AP1M2	-	-	1.45651	1.43773	1.36004
AP1S1	-	-	0.578541	0.574487	0.580117
AP1S2	-	-	-0.286823	-0.362151	-0.243107
AP2A2	-	-	-	-0.205312	-0.295103
AP2B1	-	-	0.449706	0.631828	0.317591
AP2S1	-	-	0.39185	0.481485	0.459037
AP3B1	-	-	-	0.201954	0.182543
AP3D1	-	-	-	0.349386	0.267487
AP3M2	-	-	0.342541	0.321035	0.423188
AP3S2	-	-	-	-0.280542	-0.426974
AP4M1	-	-	-	0.27649	0.204175
AP4S1	-	-	-0.278505	-0.184134	-
AP5S1	-	-	-	-	0.223263
APBB1	-	-	-0.247447	-0.210684	-0.298009
APBB2	-	-	-	0.41193	-0.326622
APBB3	-	-	-	-	-0.248256
APC	-	-	-	-0.221126	-0.218427
APEH	-	-	0.559841	0.523531	0.37865
APEX2	-	-	0.317011	0.429729	0.499911
APH1A	-	-	0.464508	0.550106	0.483736
APH1B	-	-	0.353574	0.36348	0.181926
API5	0.642574	-	-	0.286495	0.237144
APIP	-	-	-	-0.306496	-0.334344
APLNR	-	-	-	-0.360214	-0.39105
APLP1	-	-	-	0.433025	0.43587
APLP2	-	-	-	-	-0.464794
APOB	-	-0.641688	-1.03682	-0.985862	-0.949931
APOBEC3A	-	-	-	-	0.443528
APOBEC3B	-	1.36108	0.783055	1.10026	1.84209
APOBEC3C	-	-	-0.4131	-0.448638	-0.390601
APOBR	-	-	0.258977	0.203435	0.216487
APOC1	-	-	-	0.768593	0.95381
APOC2	-	-	0.533714	0.659315	0.638623
APOD	-	-	-2.28528	-2.20339	-2.67848
APOH	-	-	-	-0.221074	-
APOL1	-	-	-	-	0.287138
APOL3	-	-	-0.610442	-0.717974	-0.55736
APOLD1	-	-	-1.47488	-1.67695	-1.84047
APOM	-	-	-	-0.180287	-0.255728
APOO	-	0.785444	0.473705	0.635234	0.728035
APOOL	-	-	-	0.204526	0.30072
APP	-	-	-	-0.371604	-0.561077
APPBP2	-	-	-	0.415378	0.501744
APRT	-	-	-	-	0.331101
APTX	-	-	0.518864	0.396488	0.342227
AQP1	-	-1.19185	-1.24369	-1.63011	-1.87933
AQP5	-	-	-	-0.267597	-
AQP7	-	-0.821254	-1.54299	-1.62796	-1.66048
AQP9	-	-	-	-	0.40693
AQR	-	-	0.41364	0.323688	0.229017
AR	-	-	0.702044	0.632891	-
ARAP1	-	-	-	-	-0.259171
ARAP2	-	-	-	-0.398199	-0.32474
ARAP3	-	-0.574735	-0.834656	-1.09625	-1.07472
ARC	-	-	-	-0.359262	-0.335483
ARCN1	-	-	-	-	-0.260243
ARF1	-	-	0.484716	0.69261	0.604986
ARF3	-	-	0.524058	0.659824	0.536663
ARF4	0.924586	1.26998	0.891339	0.988012	0.788734
ARF5	-	-	-	0.305988	0.327769
ARF6	-	-	0.335731	0.411029	0.400375
ARFGAP1	-	-	0.324515	0.327762	0.367742
ARFGEF1	0.766731	0.79157	0.756865	0.935312	0.979346
ARFGEF2	-	-	0.534121	0.170004	0.167366
ARFIP1	-	-	0.472795	0.659908	0.390394
ARFIP2	-	-	0.879833	0.688724	0.438372
ARFRP1	-	-	-	0.299939	0.255431
ARG2	-	-	-	-0.34248	-0.216417
ARGLU1	-	-	-	-0.609328	-0.625852
ARHGAP1	-	-	0.515019	0.20575	0.357262
ARHGAP10	-	-0.517174	-0.56112	-0.696094	-0.669985
ARHGAP11A	-	-	-	-	0.186553
ARHGAP17	-	-	-	-0.280421	-0.317005
ARHGAP19	-	-0.747821	-0.659566	-0.899922	-0.902298
ARHGAP24	-	-0.535663	-0.560044	-0.557641	-0.567262
ARHGAP25	-	-	-0.679892	-0.48406	-0.344064
ARHGAP26	-	-	-0.561225	-0.533055	-0.595648
ARHGAP29	-	-	-	-	-0.619857
ARHGAP32	-	-	0.910072	1.02633	0.730751
ARHGAP33	-	-	-	0.208656	0.221805
ARHGAP35	-	-	-	0.297898	0.194618
ARHGAP44	-	-	-	-0.394855	-0.397273
ARHGAP5	-	-	-	-0.441728	-0.571909
ARHGAP6	-0.965473	-0.922492	-1.281	-1.41724	-1.46777
ARHGDIA	-	-	0.571699	0.846358	0.634445
ARHGDIB	-	-	0.466757	0.515498	0.400803
ARHGEF10	-0.829075	-0.985874	-0.699325	-0.230872	-0.212451
ARHGEF10L	-	-	-	-0.190842	-0.243248
ARHGEF11	-	-	0.466695	0.231104	0.318059
ARHGEF12	-	-	-	-0.432773	-0.270386
ARHGEF15	-	-0.667097	-0.964511	-1.06738	-1.10534
ARHGEF16	-	-	0.506947	0.285543	0.325257
ARHGEF17	-	-	-	-0.218002	-0.319532
ARHGEF2	-	-	-	-	-0.209197
ARHGEF26	-	-	-	0.233683	0.238797
ARHGEF28	-	-	-0.382412	-0.502502	-0.559169
ARHGEF4	-0.787396	-0.790674	-1.22458	-1.32988	-1.23349
ARHGEF40	-	-0.860597	-1.04494	-1.24638	-1.38679
ARHGEF5	-	-	-	-	-0.214364
ARHGEF6	-	-0.96998	-1.40203	-1.43203	-1.50453
ARHGEF7	-	-	-0.55229	-0.233169	-0.19517
ARHGEF9	-	-	-0.423196	-0.435693	-0.47847
ARID1A	-	-	-	0.17701	0.213648
ARID3A	-	-	-	0.191543	0.281936
ARID4A	-	-	-	-0.308367	-0.358811
ARID4B	-	-	0.634493	0.60611	0.204522
ARID5A	-	-	-0.419259	-0.69882	-0.818323
ARID5B	-	-0.885628	-1.00656	-1.3445	-1.36859
ARIH2	-	-	-	-0.480186	-0.633894
ARL1	-	-	0.530655	0.64598	0.415714
ARL2	-	-0.656434	-0.362779	-0.451516	-0.418424
ARL3	-	-	0.855404	0.844927	0.539226
ARL4A	-	-	-1.14408	-1.26872	-1.18944
ARL4C	-	-	-0.967264	-0.630117	-0.471739
ARL4D	-	-0.385544	-	-0.214714	-0.227566
ARL6IP1	-	0.857133	0.519113	0.815311	0.845945
ARL6IP5	-	-	-	-	-0.41446
ARL8B	-	-	0.715124	0.586241	0.476802
ARMC1	-	-	-	0.615204	0.822518
ARMC4	-	-	-	-	0.159741
ARMC7	-	-	0.231956	0.247081	0.155345
ARMC9	-	-	0.392997	0.390566	0.358068
ARMCX1	-	-	-0.669082	-0.681481	-1.14663
ARMCX4	-	-0.351444	-	-0.21445	-0.2061
ARNT	-	-	-	-0.324702	-0.476297
ARNT2	1.21265	1.87741	1.02336	1.39639	1.03398
ARPC1B	-	-	-	0.576284	0.614724
ARPC2	-	-	-	-	0.255264
ARPC3	-	0.637983	0.572368	0.76702	0.808498
ARPC4	-	-	0.32677	0.573674	0.436437
ARPC5	-	-	-	0.301941	0.326905
ARPC5L	-	0.613802	-	0.482206	0.665156
ARPP19	-	-	-	0.405881	-0.351314
ARRB1	-	-	-0.548186	-0.601175	-0.781122
ARSB	-	-	0.329295	0.347619	0.375483
ARSD	-	-	0.541706	0.369643	-
ARTN	-	-	0.507011	0.814572	0.546377
ASAH1	-	-	0.478125	-	-
ASAP2	-	-	-	-0.454492	-
ASAP3	-	-	-	-	-0.240037
ASB1	-	-	-0.533463	-0.687144	-0.677742
ASB13	-	-	0.817671	0.837926	0.425605
ASB7	-	-	-	0.250558	0.207061
ASCC1	-	-	-	-	0.197298
ASCC2	-	-	-0.406337	-	-
ASCC3	-	-	-	0.404938	0.514278
ASCL1	-	-	-	0.805141	0.181805
ASF1B	-	-	0.601507	0.795336	1.13394
ASGR1	-	-	-	-0.162036	-
ASH2L	-	-	-	0.29654	-
ASIC3	-	-	0.305875	-	-
ASMTL	-	-	-	-0.354912	-0.358684
ASNA1	-	-	0.565122	0.615182	0.574493
ASNS	-	-	-	-	0.380783
ASNSD1	-	-	-0.410484	-0.382269	-0.24304
ASPA	-1.33244	-1.70988	-2.06929	-2.20113	-2.27338
ASPH	-	-	-0.678032	-0.448347	-0.6018
ASPM	-	1.47398	1.53102	2.09982	2.93263
ASPN	-	1.66952	2.30481	2.12906	1.32574
ASPSCR1	-	-	0.428192	0.455467	0.500237
ASS1	-	-	-1.85417	-1.71153	-1.39208
ASTN1	-	-	-	-0.324821	-0.312619
ASTN2	-	-	-	0.472209	-
ASUN	-	0.725157	0.467368	0.443727	0.73551
ASXL1	-	-0.447849	-0.236672	-0.360454	-0.336526
ATAD2	-	-	0.983551	1.40584	2.05075
ATAD2B	-	0.608727	0.493381	0.38508	0.563379
ATAD3A	-	-	-	-	0.196979
ATAD5	-	-	-	0.239223	0.399988
ATAT1	-	-	-	-	0.220685
ATF3	-	-	-1.50241	-1.84472	-2.11328
ATF4	-	-	-0.386429	-0.543935	-0.410558
ATF6	-	-	0.343774	0.4034	0.33836
ATF6B	-	-	0.265425	0.192787	-
ATG12	-	-	-	0.330848	0.286683
ATG13	-	-	-	0.267328	0.248296
ATG14	-	-	-	-0.421797	-0.61252
ATG16L1	-	-	-	-	0.281505
ATG2B	-	-	0.376234	0.356784	-
ATG3	-	-	-	-	0.1336
ATG4A	-	-	-	0.191002	0.193885
ATG4B	-	-	-	-	-0.171829
ATG5	-	-	-	-	0.359462
ATG7	-	-	-	0.276237	0.234059
ATG9A	-	-	-0.291404	-0.203122	-0.209489
ATHL1	-	-	1.00484	-	-
ATIC	-	0.880663	0.701105	0.821271	0.808568
ATM	-	-	-	-0.317071	-
ATMIN	-	-	-0.517734	-0.418446	-0.262463
ATOH1	-	-	-	-	0.149051
ATOX1	0.676614	0.769384	0.575482	0.832748	0.820053
ATP10D	-	-	-	-0.41114	-0.51693
ATP11B	-	-	-0.582874	-0.720497	-0.6429
ATP13A1	-	-	0.430149	0.52778	0.566108
ATP13A2	-	-	0.74663	0.725255	0.44856
ATP13A3	0.723333	-	-	0.390403	0.356836
ATP1A2	-1.2175	-0.732877	-1.12961	-1.22996	-1.28877
ATP1A3	-	-	-	0.19331	0.175454
ATP1B1	-	-	0.816947	0.882194	-
ATP1B2	-	-	-	-0.2993	-0.289449
ATP2A1	-	-	-	-	0.149403
ATP2A2	-	1.02835	0.67553	1.06916	1.11096
ATP2A3	-	-	0.602378	0.662939	0.604278
ATP2B1	-	-	-0.490433	-0.450284	-
ATP2B4	-	-	-0.868468	-0.59005	-0.737009
ATP2C1	-	-	-	0.318639	0.440558
ATP2C2	-	0.56536	0.56407	0.601814	0.784612
ATP5A1	-	-	-	-	-0.306526
ATP5C1	-	-	-	0.269621	0.421723
ATP5E	-	-	-	0.389845	0.460929
ATP5G1	-	-	-	0.307365	0.381675
ATP5G2	-	-	0.659346	0.481655	-
ATP5H	-	-	-	0.372443	0.362269
ATP5J2	-	0.678292	-	0.390847	0.385873
ATP5L	-	-	-0.355868	-0.301731	-0.320064
ATP5O	-	-	-0.421124	-0.403864	-0.378786
ATP5S	-	-	-	-	-0.339828
ATP5SL	-	-	0.25722	0.172064	-
ATP6AP1	-	0.862957	0.898622	1.01045	0.888359
ATP6AP2	-	-	0.652624	0.690107	0.436302
ATP6V0A1	-	-	-	0.232956	-0.252265
ATP6V0A2	-	-	-	-	0.267585
ATP6V0B	-	0.893006	1.06048	1.25044	1.21055
ATP6V0C	-	-	0.400304	0.714172	0.54352
ATP6V0E1	-	0.720324	0.299642	0.455104	0.27314
ATP6V0E2	-	0.813649	0.538925	0.544088	0.437145
ATP6V1A	-	0.498366	0.310403	0.459659	0.450646
ATP6V1C1	-	-	0.670985	0.98468	1.18875
ATP6V1D	-	-	0.495517	0.451602	0.331483
ATP6V1F	-	-	0.290177	0.44588	0.412
ATP6V1G1	-	0.818876	0.52508	0.679492	0.525444
ATP6V1G2	-	-	-	0.203981	0.211722
ATP6V1H	-	-	0.509409	0.696621	0.563157
ATP7A	-	-	-	-0.34276	-0.510738
ATP7B	0.731975	-	0.853484	0.767838	0.59848
ATP8A1	-	-	-	-0.55448	-
ATP8A2	-	-	-	-	0.371351
ATP8B4	-	-	-0.990005	-0.958757	-0.961176
ATP9A	-	-	-0.636278	-0.607242	-0.55117
ATP9B	-	-	-	-	-0.302751
ATPAF2	-	-	0.457685	0.23978	-
ATPIF1	-	0.601882	0.641078	0.452652	0.285618
ATRAID	-	-	-	-	-0.238003
ATRN	-	-	-	-	-0.300275
ATRNL1	0.908398	-	0.371596	0.627573	0.442479
ATXN2	-	-	-	-	-0.28093
ATXN2L	-	-	-	0.194851	0.195467
ATXN3	-	-	-	0.30458	0.366799
ATXN7	-	-	-	-0.328067	-0.368181
ATXN7L3B	-	-	-	0.307177	-
ATXN8OS	-	-	-	-	0.141358
AUH	-	-	-	-0.38064	-0.602782
AUNIP	-	-	-	0.416662	0.661636
AUP1	-	-	-	-	0.281026
AURKA	-	1.11529	0.792839	1.14319	1.76455
AURKB	-	-	-	0.513407	1.0599
AVL9	-	0.934466	0.815865	0.297557	0.39692
AVPI1	-	-0.758239	-0.733513	-0.90354	-0.940397
AVPR1A	-	-	-0.152014	-0.119064	-0.137728
AVPR1B	-	-	0.248192	0.238014	0.2203
AVPR2	-	-0.392295	-0.240502	-0.339805	-0.345097
AXIN1	-	-	0.272815	0.25361	0.291309
AXL	-	-0.9868	-	-0.481704	-0.669972
AZGP1	-	-	1.16887	-	-
AZGP1P1	-	-	0.413797	0.321905	-
AZI2	-	-	-0.3377	-0.318123	-0.365054
AZIN1	-	-	-	0.814099	1.01362
B3GALNT1	-	1.26198	0.573393	1.0518	1.08663
B3GAT1	-	-	-0.333575	-0.326214	-
B3GAT3	-	-	0.396482	0.434925	0.428258
B3GNT1	-	-0.53213	-0.483069	-0.65914	-0.761486
B3GNT2	-	-	-	0.417405	0.407003
B4GALNT1	-	-	-	-	0.198947
B4GALT1	-	-	0.378732	0.441768	0.325086
B4GALT3	-	0.744792	0.592156	0.700596	0.676601
B4GALT4	-	-	-	0.331492	0.370764
B4GALT5	-	-	-0.631781	-0.462437	-
B4GALT6	-	-	-0.51213	-0.50237	-0.165027
B9D1	-	-	0.5172	-	-
BAALC	-	-	-0.908013	-0.678623	-0.764495
BACE1	-	-0.610446	-0.388419	-0.301951	-0.499606
BACE2	-	0.947758	-	-	-
BACH2	-	-	-0.767571	-0.828027	-0.873803
BAG1	-	-	-	-	-0.322667
BAG5	-	-	-	-0.267883	-0.276588
BAHCC1	-	-0.408486	-	-0.272025	-0.300421
BAI2	-	-	0.938373	0.929095	0.463871
BAI3	-	-0.384238	-0.213826	-0.222101	-0.229663
BAIAP2	-	-	0.498779	0.31749	0.219601
BAIAP3	-	-	-	0.196786	-
BAK1	-	-	0.382896	0.375915	0.519991
BAMBI	-	-	-	-	0.768094
BANF1	-	-	-	0.484038	0.508438
BANK1	-	-	-0.814014	-0.76869	-0.506193
BARD1	-	-	0.492197	0.612344	0.998469
BASP1	-	1.72769	0.683243	0.716104	0.762109
BATF	-	-	-	0.427199	0.415312
BATF3	-	-	-	-0.17324	-
BAX	-	0.686007	0.554985	0.517975	0.470147
BAZ1A	-	0.930223	0.550066	0.384428	0.60513
BAZ2A	-	-	0.274917	0.225463	0.157501
BAZ2B	-	-	-	-0.363418	-0.467876
BBOX1	-	-	-1.84635	-2.15538	-1.92586
BBS10	-	-	-0.513357	-0.40856	-0.477718
BBS4	-	-	0.52003	0.399959	-
BBS9	-	-	-	-0.201379	-0.282089
BBX	-	-	-	-	-0.328238
BCAM	-	-	0.491654	0.433725	0.242578
BCAR3	-	-	-	-	-0.354425
BCAS1	-	-	0.723993	0.786781	0.626429
BCAS4	-	-	0.922433	1.30328	1.1204
BCAT1	-	-	-	0.295086	0.285324
BCAT2	-	-	0.637322	0.598384	0.354587
BCHE	-	-	-1.49799	-1.52846	-1.47667
BCKDHB	-	-	-	-0.449257	-0.720098
BCKDK	-	-	0.423335	0.485244	0.247838
BCL10	-	-	-	0.279714	-
BCL11A	-	-	-0.869797	-0.989857	-0.608749
BCL2	-	-	-	-	-0.253171
BCL2A1	-	-	-	-	0.638654
BCL2L1	-	-	0.479863	0.638854	0.456564
BCL2L11	-	-	-	0.239684	0.308703
BCL2L13	-	-	-	-0.361702	-0.395967
BCL2L2	-	-	-0.531912	-0.829011	-0.96455
BCL3	-	-	0.468763	0.517612	0.479094
BCL6	-	-1.09497	-0.933409	-1.1113	-1.35752
BCL9	-	0.34395	0.563307	0.596824	0.454953
BCLAF1	-	-	-	-	0.336114
BCOR	0.983545	-	0.649337	0.628248	0.49735
BDH1	-	-	-	0.389132	-
BDH2	-	-0.893653	-	-0.734168	-0.930641
BDKRB2	-	-	-0.420108	-0.324328	-0.381882
BECN1	-	-	0.357803	0.333329	-
BEGAIN	-	-	-0.298838	-0.336122	-0.334809
BEND5	-	-	-0.657217	-0.715115	-0.857882
BEST1	-	-	-0.295485	-	-0.170426
BET1L	-	-	-	0.239134	-
BEX1	-	-	-	0.947494	-
BEX4	-	-	-	-	-0.446005
BFAR	-	-	-	0.336337	0.315357
BFSP2	-	-	-	0.162709	0.192564
BGN	-	1.22137	1.49989	1.60552	1.30029
BHLHB9	-	-	-	-0.214989	-0.268996
BHLHE40	-	-	1.46876	1.51637	0.921374
BHLHE41	-	-1.06183	-1.26069	-1.65005	-1.87897
BHMT2	-	-	-1.73544	-1.96376	-2.07491
BICC1	-	-	-0.812701	-1.09594	-1.20186
BICD2	-	-	-0.611631	-0.441912	-0.463887
BIK	-	-	1.74465	1.40355	1.49516
BIN1	-0.82846	-1.01172	-1.39063	-1.42174	-1.32614
BIN3	-	-	-	-0.379925	-0.535679
BIRC5	-	1.34047	1.02534	0.632385	1.06175
BLCAP	-	-0.893278	-0.867899	-0.793475	-0.887593
BLM	-	-	-	0.472363	0.941821
BLNK	-	1.17191	1.3187	1.0909	1.07821
BLVRA	-	-	-	0.488607	0.333348
BLZF1	-	-	-	0.29879	0.241585
BMI1	-	-	0.863985	0.797024	0.637769
BMP1	-	-	0.494348	0.502909	0.440516
BMP15	-	-	-	-	0.150946
BMP2	-	-	-1.21561	-1.30296	-1.27136
BMP2K	-	-	-	-	0.161203
BMP4	-	-	-	-	-0.387239
BMP5	-	-0.905331	-0.509481	-0.543847	-0.480464
BMP6	-	-	-0.743698	-0.846709	-0.775609
BMP8A	-	-	0.349114	0.324907	0.361018
BMPR1A	-	-	-0.412806	-0.418735	-0.451435
BMPR1B	-	-	1.57761	1.38841	0.947684
BMS1	-	-	-	-0.227492	-
BMX	-	-	-0.799772	-0.895421	-0.8628
BNC1	-	-0.370931	-	-0.246134	-0.186458
BNC2	-	-	-	-	-0.455115
BNIP1	-	-	0.221106	0.20432	0.141917
BNIP2	-	-	-0.547854	-0.550936	-0.487852
BNIP3L	-	-	-0.491143	-0.915883	-1.26241
BOLA1	-	-	-	0.320435	-
BOP1	-	-	-	-	0.794178
BORA	-	0.502913	0.460192	0.455318	0.809725
BPGM	-	0.675134	-	-	0.34555
BPIFA1	-	-0.446816	-	-	0.210965
BRAF	-	-	-	0.279854	0.29541
BRAP	-	-	-	-	-0.225144
BRCA1	-	0.590843	0.418423	0.542613	0.748428
BRCA2	-	-	-	0.25572	0.471885
BRCC3	-	-	0.482517	0.720886	0.651517
BRD1	-	-	-	-	-0.222701
BRD2	-	-	-	-	0.242095
BRD3	-	-	-	0.273873	0.230503
BRD7	-	-	-0.387732	-	-
BRD8	-	-	0.418319	-	-
BRE	-	0.42785	-	0.160317	-
BRF1	-	-	-	-0.166945	-
BRF2	-	-	-	0.368694	0.309356
BRIP1	-	-	-	0.277174	0.427939
BRIX1	-	-	-	-	0.379528
BRMS1	-	-	0.478746	0.450224	0.587239
BRPF1	-	-	-0.223896	-	-
BRWD1	-	0.754675	0.531786	0.505919	0.490465
BSCL2	-	-	-	0.475594	0.303416
BSG	-	-	-	0.487441	0.382468
BSPRY	-	1.39922	0.800805	0.741976	0.561038
BST1	-	-	-0.506627	-0.472359	-0.501182
BST2	-	-	0.928579	1.12377	0.854044
BTAF1	-	-	-	-0.368644	-
BTBD18	-	-	-0.325083	-0.351543	-0.302682
BTD	-	-	-	-0.334244	-0.588902
BTG1	-	-	-0.821867	-0.506249	-0.663227
BTG2	-	-	-	0.362295	-0.47952
BTG3	-	-	-0.949146	-0.937727	-0.66562
BTN2A1	-	-	-	-0.290759	-0.212828
BTN3A1	-	-	-0.472838	-0.372708	-
BTN3A2	-	-	-0.506129	-	-
BTN3A3	-	-	-0.50885	-0.361199	-
BTRC	-	-	0.522976	0.362329	0.268506
BUB1	-	0.784144	0.877988	1.29325	2.01386
BUB1B	-	1.88056	1.41942	1.74763	2.54536
BUB3	0.906444	0.751388	0.862935	0.943165	0.805975
BYSL	-	-	-	0.281092	0.541483
BZW1	-	0.731734	0.602789	0.89978	0.733611
BZW2	-	0.747682	0.48327	0.844276	1.03695
C10orf10	-	-0.799684	-1.08099	-1.03277	-1.06015
C10orf116	-	-	-1.35012	-1.4688	-1.94793
C10orf137	-	-	0.452552	0.342196	0.348155
C10orf57	-	0.772082	0.607425	0.61296	0.419394
C10orf68	-	-	0.339495	0.215109	0.188088
C10orf88	-	-	0.300264	0.250852	-
C11orf10	-	-	-	0.371947	0.419697
C11orf48	-	-	0.358975	0.613481	0.75026
C11orf49	-	-	0.446513	0.496521	0.261909
C11orf57	-	-	-	-0.260094	-0.213975
C11orf58	-	-	-	0.278392	-
C11orf63	-	-	-0.506655	-0.567065	-0.795568
C11orf67	-	-	-0.490246	-0.668158	-0.697354
C11orf68	-	-	-	-	-0.1786
C11orf73	-	-	-0.438864	-	-0.268241
C11orf80	-	-	-	0.398058	0.645718
C11orf95	-	-0.555377	-0.753877	-0.888215	-0.772706
C12orf39	-	-	-0.624579	-0.624726	-0.58564
C12orf4	-	-	-	-	0.421149
C12orf44	-	-	0.363983	0.437104	0.365757
C12orf49	-	-	-	0.274602	0.359001
C12orf5	-	0.928113	-	0.37331	0.549165
C12orf52	-	-	0.365982	0.448392	0.413183
C14orf1	-	0.534859	-	0.247414	0.240553
C14orf132	-	-	-	-	-0.753386
C14orf159	-	-	-	-0.259953	-0.403555
C14orf169	-	0.561983	0.619267	0.525999	0.488117
C14orf2	-	-	-	0.295278	0.327099
C14orf45	-	-	0.861294	0.597524	-
C14orf79	-	-	0.543061	0.38065	0.251747
C14orf93	-	-	-0.243299	-0.198045	-0.229656
C15orf39	-	-	-0.274184	-0.185265	-
C15orf44	-	-	0.380501	0.310105	0.239913
C16orf5	-	-	-0.658769	-0.689971	-0.705174
C16orf53	-	-	0.692641	0.657868	0.564552
C16orf58	-	-	0.636966	0.595719	0.416927
C16orf59	-	-	0.407815	0.430869	0.623063
C16orf71	-	-	0.228774	-	0.129132
C16orf80	-	-	-0.63728	-0.518754	-0.399249
C16orf88	-	0.704686	0.966149	0.397363	0.475932
C17orf108	-	-	-	-0.392453	-0.542405
C17orf62	-	-	-	0.565482	0.54074
C17orf70	-	-	-	0.239663	-
C17orf75	-	-	0.479763	0.532092	0.5326
C18orf1	-	-	0.468194	0.442217	0.325025
C18orf25	-	-	0.276364	0.295326	0.335613
C19orf10	-	-	0.430438	0.62003	0.542229
C19orf21	-	0.556907	0.906526	0.912637	0.871307
C19orf24	-	-	0.290156	0.246913	0.270016
C19orf40	-	-	-	0.194117	0.217982
C19orf42	-	-	-	-0.277404	-0.338829
C19orf53	-	-	-	-	0.275797
C19orf54	-	-	-	0.228146	-
C19orf6	-	-	0.588563	0.573275	0.420326
C19orf80	-	-	-0.840223	-0.845449	-0.852091
C1GALT1C1	-	0.670019	-	-	0.263022
C1orf105	-	-	-	-	0.263948
C1orf106	-	-	-	-	0.672201
C1orf112	-	-	0.539788	0.6089	0.909261
C1orf115	-	-	-1.27431	-1.46565	-1.83306
C1orf116	-	-	-	-	-0.745766
C1orf123	-	-	-0.326763	-0.508858	-0.636661
C1orf159	-	-	-	0.16103	0.205797
C1orf21	-	-0.778016	-	-0.529818	-0.882943
C1orf27	-	-	0.666291	0.653215	0.558191
C1orf35	-	-	-	0.227319	0.241654
C1orf54	-	-	-	-0.286349	-
C1orf56	-	-	0.611627	0.832643	0.777797
C1orf61	-	-	-	-0.236897	-
C1orf95	-	-	-	-0.308186	-0.373473
C1QA	-	-	-0.751161	-	-
C1QBP	-	-	0.685763	-	0.341159
C1QTNF1	-	-	-0.683535	-0.717848	-0.7497
C1QTNF3	-	-	1.25093	1.06928	0.712483
C1QTNF9B-AS1	-	-	0.332637	0.271186	0.308402
C1R	-	-	-1.14479	-1.25906	-1.41442
C1RL	-	-	-0.420141	-0.545272	-0.772329
C1S	-	-	-0.824083	-1.07201	-1.16125
C2	-	-	-	-	0.309278
C20orf195	-	-	-	-	0.172179
C20orf20	-	-	0.297254	0.591125	0.769366
C20orf24	-	0.79831	-	0.595655	0.849939
C20orf27	-	-	-0.2897	-	-
C21orf2	-	-	-	-0.221775	-0.301705
C21orf33	-	-	-0.290105	-0.426129	-0.447977
C21orf59	-	0.782438	0.413803	0.470741	0.423842
C21orf91	-	-	-	-0.333062	-
C22orf29	-	-	-	0.223506	0.299552
C22orf31	-	-	-	-	0.139064
C22orf46	-	-	-0.277834	-0.348172	-0.330029
C2CD2	-	-	-1.76858	-1.729	-1.70021
C2CD2L	-	-	-	0.309651	0.255803
C2orf18	-	-	0.239609	0.336212	0.289481
C2orf27A	-	-	0.300388	-	-
C2orf47	-	-	-	-	0.237918
C2orf49	-	-	-	-	0.193774
C2orf54	-	-	-	-	0.468906
C2orf68	-	-	-0.612661	-0.746571	-0.740231
C3	-	-	-1.0686	-1.34595	-1.48024
C3orf14	-	-	0.970025	1.13395	1.24513
C3orf18	-	-	-	-	-0.330986
C3orf37	-	-	-0.423826	-0.314553	-0.24635
C3orf52	0.948271	1.28754	1.51291	1.64189	1.41471
C4BPA	-	-	-	-0.408109	-0.382636
C4orf19	-	-0.844004	-	-0.413065	-0.419586
C4orf29	-	-	-	-	0.232345
C4orf34	-	0.612777	0.382554	0.335051	0.260008
C4orf6	-	-	-	-	0.143162
C5orf15	-	-	0.39945	0.359391	0.241975
C5orf22	-	0.764526	0.481484	0.626828	0.605029
C5orf28	-	-	-	0.374886	0.381441
C5orf30	-	-	1.08607	0.860234	0.676851
C5orf4	-	-1.35934	-1.47726	-1.68778	-1.98777
C5orf44	-	-	0.462676	0.395372	0.31476
C5orf45	-	-	-	-	-0.217877
C6	-	-	-0.825334	-0.912314	-0.901567
C6orf106	-	-	-0.321537	-0.288149	-
C6orf108	-	-	-	-	0.156687
C6orf120	-	-	-	-0.366358	-0.648933
C6orf130	-	-	0.354882	-	-
C6orf162	-	-	-0.414514	-0.481247	-0.370803
C6orf211	1.50023	1.28334	1.79323	2.02725	1.54491
C6orf48	-	-	-	-0.422397	-0.458032
C6orf62	-	-	-	0.269273	0.455824
C7	-	-	-1.06575	-1.54161	-1.79788
C7orf10	-	-	0.415542	0.430388	0.452461
C7orf23	-	-	-	-0.601867	-0.578883
C7orf26	-	-	-	-0.208383	-
C7orf43	-	-	0.363397	0.328285	0.306782
C7orf63	-	-	-	-	-0.379795
C8orf4	-	-	1.43852	-	-
C9orf114	-	-	-	-	0.22561
C9orf116	-	-	1.11366	0.972517	0.714621
C9orf3	-0.857643	-0.805726	-	-0.627565	-0.651538
C9orf40	-	-	-0.356422	-0.284903	-
C9orf91	0.761573	0.923895	0.768151	0.652923	0.586812
CA11	-	-	-	-0.361695	-0.581342
CA12	-	-	2.55035	2.42114	1.51501
CA14	-	-	0.318917	0.265161	0.29048
CA3	-	-1.10265	-1.35631	-1.41409	-1.43807
CA4	-	-0.907858	-1.4077	-1.59641	-1.56286
CA5BP1	-	-	-	0.212899	0.256641
CA6	-	-	-	-0.376511	-
CA9	-	-	-	-	0.270042
CAAP1	-	-	0.498146	-	-
CABP1	-	-	-0.379726	-0.31597	-0.323778
CABYR	-	-	0.521915	0.414443	-
CACFD1	-	-	0.662993	0.658093	0.660374
CACNA1A	-	-	-	-	-0.162603
CACNA1D	-	1.13515	0.599284	0.45887	0.283799
CACNA1F	-	-	0.225572	-	-
CACNA1G	-	-	-	-0.259808	-0.270817
CACNA1H	-	-	-	0.413533	0.346902
CACNA2D1	-	-	-	-	-0.152271
CACNA2D2	-	-	0.700287	0.735096	0.483753
CACNB1	-	-	-	-	0.17619
CACNB3	-	0.804657	0.608052	0.662195	0.670074
CACNG1	-	-	0.287431	0.326935	0.307638
CACNG4	-	-	0.508367	0.755417	0.625188
CACYBP	-	0.701586	0.460168	0.63895	0.853838
CADM3	-	-	-0.276727	-0.310024	-0.259544
CALB2	-	-	-1.91393	-1.93274	-1.87629
CALCA	-	-	-	-0.179361	-0.191213
CALCOCO1	-	-	-0.301152	-0.459923	-0.671268
CALD1	-	-	-0.698789	-0.679303	-0.754359
CALHM2	-	-	-	-	-0.362558
CALM1	-	-	-0.578979	-0.523586	-0.493687
CALM3	-	-	-	0.459743	0.436211
CALML3	-	-	-	-	-0.482724
CALML4	-	-	-0.485755	-0.387554	-0.323484
CALR	-	0.575318	0.28518	0.756903	0.892878
CALU	-	-	-	0.399317	0.37734
CAMK1	-	-	-0.778152	-0.853054	-0.950102
CAMK1D	-	-	-	-	0.244645
CAMK2A	-	-	-	-	0.169217
CAMK2G	-	-	-	-0.259654	-
CAMK2N1	-	-	0.733956	0.71475	-
CAMKK2	-	-0.307288	-	-0.271455	-0.26251
CAMKMT	-	-	-	-	0.171285
CAMLG	-	-	-	-	-0.23984
CAMP	-	0.684852	-	0.245986	0.486984
CAMSAP1	-	-	-0.42505	-0.296619	-0.264594
CAMSAP2	-	-	-	0.274033	0.289678
CAMTA1	-	-	-	-	-0.408828
CAMTA2	-	-	-	-	-0.292343
CAND1	-	-	0.461246	0.589873	0.721635
CAND2	-0.681808	-0.801648	-0.53822	-0.612656	-0.680012
CANT1	-	0.922925	0.837628	1.0351	1.00228
CANX	-	0.527924	0.34342	0.445252	0.38442
CAP1	-	-	-	0.314779	0.326181
CAPG	-	-	0.846051	0.889217	0.847134
CAPN1	-	-	-	0.397054	0.349079
CAPN11	-	-	-0.489761	-0.526764	-0.492483
CAPN2	-	-	-	-	-0.406625
CAPN3	-	-	-	-0.732114	-0.723959
CAPN6	-1.8832	-1.84802	-1.91309	-2.16406	-2.05482
CAPN9	-	-	0.857361	0.7272	0.682104
CAPRIN1	-	-	-	0.489434	0.385218
CAPRIN2	-	-	-	-0.457838	-0.420912
CAPZA1	-	0.700869	0.390464	0.500062	0.563897
CAPZB	-	-	0.434059	0.347779	0.226882
CARD10	-	-	-	-0.543382	-0.943574
CARD14	-	-	0.306301	0.267469	0.333669
CARD8	-	-	-0.331798	-0.462552	-0.350138
CARHSP1	-	-	-	0.358093	0.452606
CASC1	-	-	0.611965	0.388493	-
CASC3	-	-	-	-	-0.355885
CASD1	-	-	1.05268	0.70207	-
CASK	-	0.67126	-	0.477987	0.473654
CASKIN2	-	-	-0.352419	-0.271355	-0.366397
CASP1	-	-0.750001	-0.512773	-0.552811	-0.517539
CASP10	-	-	-0.333075	-0.317409	-
CASP2	-	-	-	0.18527	0.198331
CASP3	-	0.733974	-	0.614337	0.74169
CASP4	-	-0.607328	-0.470641	-0.384294	-0.317643
CASP6	0.799044	1.03745	0.870718	0.895137	0.640498
CASP7	-	-	-	0.347959	-
CASP8	-	-	-	0.266372	-
CASP9	-	-	0.245743	-	-
CASQ2	-	-	-0.957608	-0.933896	-1.0243
CASR	-	-	-	-	0.167565
CAST	-	-	-	-0.638308	-0.335472
CAT	-	-1.29357	-1.75876	-1.83418	-1.93514
CATSPERB	0.776204	1.06067	0.505279	0.376813	0.575062
CATSPERG	-	-	0.237636	-	0.167819
CAV1	-1.49331	-1.88798	-2.59464	-3.14483	-3.43183
CAV2	-1.47243	-2.29083	-3.02379	-3.45562	-3.56171
CBFA2T2	-	-	0.297034	0.199869	0.294786
CBFB	-	-	-	-	0.296978
CBLC	-	-	0.65346	0.601301	0.468268
CBR1	-	-	-0.545669	-0.531278	-0.35919
CBR3	-	-	-0.88548	-0.715012	-0.702232
CBR4	-	-	0.48544	-	-
CBS	-	-	-	-	0.463362
CBX1	-	-	-	0.447209	0.499826
CBX2	-	-	-	-	0.25531
CBX3	-	0.742077	0.791544	0.835332	0.915043
CBX4	-	-	0.956314	0.964861	0.959002
CBX5	-	-	-	-	0.268508
CBX6	-	-	-	-0.488443	-0.577788
CBX7	-0.824171	-1.14037	-0.983304	-1.47873	-1.74244
CBX8	-	-	-	0.218604	0.36648
CBY1	-	-	-	-0.233316	-0.240577
CC2D1A	-	-	-	-0.32909	-0.375664
CCBL2	-	-	-	-	-0.335064
CCDC101	-	-	-	-0.194751	-0.236434
CCDC106	-	-	-	0.244849	-
CCDC109B	-	0.822653	-	0.530232	0.617626
CCDC132	-	-	0.437278	0.16634	0.160317
CCDC170	-	-	0.475756	-	-
CCDC19	-	-	0.315515	0.359331	0.396315
CCDC22	-	-	-	0.388794	0.35115
CCDC25	-	-	-0.364706	-0.624204	-0.74031
CCDC28A	-	-	-	-0.403262	-0.4451
CCDC40	-	-	-	-	0.164299
CCDC41	-	-	0.473225	0.373398	0.45088
CCDC51	-	-	0.358663	0.277078	0.233702
CCDC6	-	-	-	0.43944	0.389988
CCDC64	-	-	0.242251	0.315834	0.267848
CCDC68	-	-	-	-0.473463	-0.338088
CCDC69	-	-	-2.35001	-2.34125	-2.20216
CCDC87	-	-	-	0.214896	0.215082
CCDC88C	-	0.680261	-	-	0.33785
CCDC90A	-	-	-0.550264	-	-
CCDC92	-	-	-0.560334	-0.542893	-0.783721
CCDC93	-	0.397604	-	-0.470745	-0.509116
CCDC99	-	-	-	-	0.560766
CCHCR1	-	-	-	-0.203529	-
CCKAR	-	-	-	-	0.146165
CCL11	-	-	0.515064	0.562997	0.63229
CCL13	-	-	-0.892238	-0.887284	-0.682648
CCL18	-	-	-	-0.582304	-
CCL2	-	-	-1.11889	-1.01111	-0.842814
CCL20	-	-	-	0.324025	0.451366
CCL21	-	-	-1.35721	-1.45552	-1.44235
CCL22	-	0.43621	-	0.191259	0.274572
CCL23	-	-	-0.200856	-0.161856	-0.180801
CCL25	-	-	-	-	0.177177
CCL7	-	-	-	-	0.232792
CCL8	-	-	-2.0356	-1.59708	-1.04138
CCNA2	-	1.30747	0.607143	0.90388	1.69646
CCNB1	-	1.59694	1.31769	1.73256	2.52489
CCNB1IP1	-	-	-0.486008	-0.775585	-0.561879
CCNB2	-	1.55967	1.02624	1.47161	2.24612
CCND1	-	-	-	0.981599	0.813545
CCND2	-1.16954	-1.05801	-0.707196	-0.692791	-0.55292
CCND3	-	-	-0.33886	-0.406068	-0.353754
CCNE1	-	-	-	0.291494	0.708864
CCNE2	-	1.88481	1.62266	2.06897	2.74946
CCNF	-	-	0.401019	0.468587	0.638569
CCNG1	-	-	-	-0.588673	-0.771448
CCNG2	-	-	0.671818	0.377071	-
CCNH	-	-	-	-0.28106	-0.376741
CCNI	-	-	-	-	-0.303114
CCNJL	-	-	-0.354572	-0.196281	-0.193739
CCNK	-	-	-	0.161086	0.185739
CCNL1	-	-	-	-0.517103	-0.468213
CCNO	-	-	0.96283	0.868674	0.837566
CCNT1	-	-	-	-	0.257848
CCP110	-	-	0.460996	0.349045	0.318652
CCPG1	-	-	-	-	-0.446562
CCR10	-	-	-0.533053	-0.518457	-0.534502
CCR2	-	-	-	-	0.238283
CCR4	-	-	-	-	0.193167
CCR5	-	-	-	0.477889	0.71382
CCR7	-	-	-	0.585657	0.851955
CCRL1	-	-	-1.23714	-1.28279	-1.18264
CCRN4L	-	-	-	-	0.157735
CCT2	-	-	0.532834	0.937067	1.20241
CCT3	-	0.790795	0.872535	1.01511	1.12125
CCT5	-	-	-	0.480831	0.762221
CCT6A	-	0.949647	-	0.403695	0.622395
CCT7	-	-	-	-	0.315002
CCT8	-	-	-	0.291733	0.589742
CCZ1	-	-	-	-	0.160845
CD14	-	-	-1.25251	-1.09522	-1.06116
CD151	-	-	-	-	-0.389374
CD160	-	-	-0.282251	-0.216906	-
CD163	-	-	-0.878147	-0.629133	-
CD164	-	-	-	0.466337	-0.33732
CD1B	-	-	-	-	0.228184
CD1E	-	-	-	0.170685	0.172047
CD2	-	-	-	-	0.563659
CD200	-1.00682	-0.704108	-0.883559	-0.969956	-0.922741
CD209	-	-	-1.18449	-1.18763	-1.22585
CD22	-	-	-	0.252093	0.235178
CD226	-	-	-	-	0.152499
CD24	-	2.07957	1.1115	1.41127	1.62851
CD248	-	-	-1.16475	-1.39348	-1.51176
CD2AP	-	1.05357	0.724255	0.749637	0.750821
CD2BP2	-	-	0.297241	0.259925	0.253749
CD300A	-	-	-	0.299739	0.385185
CD302	-	-	-1.25361	-1.51715	-1.86515
CD320	-	-	-0.354991	-0.360394	-0.230463
CD34	-	-0.915754	-1.11891	-1.34422	-1.41769
CD36	-	-	-3.24846	-3.69695	-3.69797
CD37	-	-	-	-	0.577594
CD3EAP	-	-	-	0.417272	0.379744
CD3G	-	-	-	-	0.42767
CD40	-	-	-0.346438	-0.345319	-0.253001
CD46	-	-	0.776322	0.938035	0.696127
CD47	-	-	-	0.37957	0.533097
CD48	-	-	-	-	0.470014
CD5	-	-	-	0.247922	0.313729
CD52	-	-	-	-	0.492051
CD53	-	-	-	-	0.446964
CD59	-	-0.742617	-0.517397	-0.37172	-0.399961
CD6	-	-	-	-	0.301154
CD7	-	-	-	-	0.248381
CD72	-	-	-	-	0.320861
CD79B	-	-	-	-0.295429	-
CD80	-	-	-	0.267544	0.397506
CD81	-	-	-0.578003	-0.496975	-0.636489
CD84	-	-	-	0.443471	0.425077
CD86	-	-	-	0.244085	0.354318
CD8B	-	-	-	-	0.188499
CD9	-	1.00569	1.65821	1.54768	1.29686
CD93	-	-	-0.481218	-0.584401	-0.673435
CD97	-	-	-0.918482	-0.698334	-0.531486
CD99	-	-	-	-	-0.318588
CDADC1	-	-	-0.457431	-0.486982	-0.5579
CDC123	-	-	-	-	0.454384
CDC14B	-0.713236	-0.931627	-1.28207	-1.63485	-1.62477
CDC16	-	-	-	-0.319826	-0.340451
CDC20	-	-	-	1.04698	1.93702
CDC25A	-	0.632887	-	0.343205	0.791253
CDC25B	-	-	-	-	0.510508
CDC25C	-	-	0.37177	0.48314	0.922926
CDC37L1	-	-	-	-0.315875	-0.457055
CDC42	-	-	-	-	0.186189
CDC42BPA	-	-	-	-0.328567	-0.435453
CDC42BPB	-	-	-	-	-0.35226
CDC42EP1	-	-	-	-0.416325	-0.375735
CDC42EP2	-	-0.505149	-0.554475	-0.574514	-0.556026
CDC42EP3	-	-	-1.23398	-1.11347	-1.20436
CDC42EP4	-	-	-0.816652	-0.565487	-0.714392
CDC42SE1	-	-	0.412074	0.424728	0.484365
CDC45	-	0.610919	0.403455	0.60201	1.13803
CDC6	-	0.808829	-	0.769471	1.22585
CDC7	-	1.06114	0.814383	1.04616	1.472
CDC73	-	-	-	0.50011	0.496756
CDCA3	-	-	0.470802	0.619119	1.10225
CDCA4	-	-	0.566753	0.552537	0.804672
CDCA8	-	0.606826	0.491028	0.720916	1.07969
CDCP1	-	0.932226	0.7752	0.668444	0.650946
CDH1	-	-	1.69197	1.04002	0.741891
CDH11	-	-	1.30328	1.16993	0.870371
CDH12	-	-	-0.381017	-0.332715	-0.297834
CDH13	-	-	-0.505801	-0.758781	-0.732998
CDH19	-	-	-0.739299	-0.688921	-0.571345
CDH2	-	-	0.558128	0.634103	0.792733
CDH22	-	-	-	-0.162468	-0.158165
CDH3	-	-	-	-0.707609	-0.533579
CDH5	-	-	-1.38969	-1.60954	-1.75888
CDH6	-	-	-0.275733	-0.247554	-0.287628
CDK1	-	1.97927	1.53663	2.11254	2.90809
CDK10	-	-	-	-0.23245	-
CDK12	-	-	-	-	0.45739
CDK13	-	-	-	0.322996	0.200957
CDK14	-	-	-	0.197079	-
CDK16	-	-	-	-	0.357021
CDK17	-	-	0.452087	0.461057	0.4385
CDK2	-	-	0.460894	0.466961	0.616583
CDK20	-	-	0.273797	0.2483	0.195108
CDK2AP2	-	-	-	0.447521	0.563813
CDK4	-	-	-	0.286944	0.362978
CDK5	-	-	0.849718	0.943044	0.92075
CDK5R1	-	0.594374	0.361118	0.45621	0.600978
CDK5RAP2	-	-	-	-0.235387	-0.210394
CDK5RAP3	-	-	0.423878	-	-
CDK7	-	-	0.943789	0.83874	0.753279
CDKN1A	-	-	-	-	-0.369634
CDKN1C	-1.27267	-0.998059	-1.82434	-1.74982	-2.06622
CDKN2A	-	-	-	0.307256	0.473467
CDKN2C	-1.25156	-0.658691	-2.32545	-2.31918	-2.09472
CDKN2D	-	-	-	0.205203	0.265532
CDKN3	-	1.14495	1.04986	1.55513	2.29191
CDO1	-	-1.58116	-2.91463	-3.15789	-3.3193
CDR1	-	-	-0.430503	-0.339246	-0.387413
CDR2	1.01934	0.881481	0.494504	0.571189	0.508747
CDR2L	-	-	-	-	0.303015
CDS1	-	-	1.33998	1.59344	1.41725
CDS2	0.666223	-	0.457363	0.514609	0.480448
CDSN	-	-	-	0.377464	0.363618
CDT1	-	-	-	-	0.486305
CDV3	-	-	-0.480554	-	-0.327378
CDYL	-	-	-	-	0.307861
CEACAM1	-	-	-	-	-0.479237
CEACAM3	-	-	-	-	0.164801
CEACAM4	-	-	-	-	0.15349
CEACAM5	-	-	0.901741	1.52165	1.36571
CEACAM6	1.99428	2.63377	2.5542	2.84644	2.73879
CEACAM7	0.624804	0.799553	-	0.263305	0.293376
CEBPA	-	-	-1.48624	-1.46714	-1.45181
CEBPA-AS1	-	-	-	-0.24514	-0.192778
CEBPB	-	-	-1.33099	-0.969501	-0.821891
CEBPD	-	-	-0.812708	-0.738121	-0.939063
CEBPG	-	-	-0.533333	-	-
CELF1	-	-	0.576609	0.626359	0.50506
CELF2	-	-1.05109	-1.46683	-1.43038	-1.37556
CELSR1	1.3649	2.03322	0.228719	0.370192	0.33946
CELSR2	-	1.04916	0.860591	0.847566	-
CELSR3	-	-	0.335936	0.608703	0.717067
CENPA	-	1.2371	0.715464	1.21019	1.9953
CENPC1	-	-	-	-0.266049	-0.271983
CENPE	-	1.0694	0.652677	0.807301	1.25779
CENPF	-	1.64164	1.37886	0.120927	0.200388
CENPI	-	-	-	0.24103	0.510176
CENPM	-	0.643154	0.513762	0.773523	1.10812
CENPN	-	-	-	0.403939	0.931178
CENPT	-	-	-	-0.308019	-0.26422
CEP104	-	-	-	-0.311235	-0.20204
CEP112	-	-	-1.04826	-1.14996	-1.09842
CEP135	-	-	0.366072	0.389338	0.471775
CEP164	-	-	-	-	-0.209223
CEP250	-	-	-	0.221862	0.234906
CEP350	-	0.594298	0.547788	0.449275	0.430253
CEP55	-	1.67252	1.26261	1.74127	2.49749
CEP57	-	-	-0.699141	-0.553143	-0.429092
CEP63	-	-	-0.48347	-0.266564	-0.400397
CEP68	-0.840337	-0.771429	-0.766492	-0.708144	-0.823713
CEP70	-	0.564945	0.462524	0.577674	0.610674
CEP72	-	-	-	-	0.259051
CEP76	0.743554	0.667377	-	-	0.320906
CEP85	-	-	0.438552	0.410763	0.453277
CEP97	-	-	0.298069	0.350016	0.349882
CERK	-	-	-	-0.407294	-0.346235
CERS2	-	0.926072	1.26484	1.43733	1.13186
CERS4	-	-	0.93099	0.776344	0.524334
CERS6	-	1.04811	1.44649	1.35486	1.16168
CES1	-	-	-2.71711	-2.98432	-3.13332
CES2	-0.535648	-0.424588	-0.687595	-0.647368	-0.781684
CETN2	-	-	0.572695	0.753986	0.651298
CETP	-	-	-0.837435	-0.822517	-0.745774
CFB	1.80763	1.76404	2.90623	2.35292	2.10615
CFD	-	-1.81159	-3.76968	-3.62318	-4.23177
CFDP1	-	-	-	-0.304802	-
CFH	-	-1.48424	-1.57735	-1.90129	-2.03937
CFHR2	-	-	-	-0.217775	-0.187995
CFI	-	-	-0.683413	-1.06799	-1.11244
CFL1	-	0.372994	0.273047	0.535039	0.571211
CFLAR	-	-0.600146	-0.729965	-0.658105	-0.551868
CFP	-	-	-0.547532	-0.518659	-0.459951
CGA	-	-	1.08823	1.16623	0.775827
CGGBP1	-	-	-0.312426	-	-
CGREF1	-	-	-	0.238601	0.21068
CGRRF1	-	-	-	-	-0.336329
CH25H	-	-	-0.604867	-0.745748	-0.90111
CHAC1	-	-	-	-	0.243707
CHAD	-	-	0.88615	0.746709	-
CHAF1A	-	-	-	-	0.232018
CHAF1B	-	-	-	0.296222	0.493612
CHCHD2	-	-	-	0.35035	0.447112
CHCHD7	-	-	-0.406001	-0.304766	-
CHCHD8	-	-	-	0.257478	0.368095
CHD1L	-	-	0.400271	0.250019	0.263358
CHD3	-	-	0.35715	-	-
CHD4	-	-	-	0.313991	0.302669
CHD5	-	-	-	-	0.172196
CHD7	-	-	-	-	0.504601
CHD9	-	-	-0.530198	-0.597158	-0.69434
CHEK1	-	-	0.582089	0.400005	0.790668
CHEK2	-	-	-	-	0.374891
CHFR	-	-	0.311867	0.333494	0.448348
CHI3L1	-	-	-	-0.87127	0.176093
CHI3L2	-	-	-	-0.706642	-0.618442
CHIT1	-	1.09458	-	-	-
CHKB	-	-0.536523	-0.303003	-0.462932	-0.51395
CHL1	-2.20894	-2.19846	-2.21433	-2.45599	-2.56257
CHM	-	-	-	0.275517	-
CHML	-	-	0.286009	0.342019	0.433788
CHMP1B	-	-	-	-0.384176	-0.46959
CHMP2A	-	-	-	0.368686	-
CHMP2B	-	0.543127	-	0.256332	0.234349
CHMP3	-	-	-	-	-0.240385
CHMP5	0.826331	0.695652	0.547721	0.482884	0.403593
CHN2	-	-	-	0.210628	0.172946
CHODL	-	-	-0.445694	-0.404048	-
CHORDC1	-	-	-	0.455015	0.753052
CHP1	-	-	-	-0.366262	-0.489671
CHPF	-	-	0.569438	0.554398	0.580853
CHPF2	-	-	-	0.275877	0.217979
CHPT1	-	-	-	-	-0.746686
CHRD	-	-	0.599551	0.461545	-
CHRDL1	-	-1.63812	-3.81909	-4.15497	-4.4307
CHRNA1	-	-	-	0.300753	0.342162
CHRNA3	-	-	-	-	0.108485
CHRNA5	-	-	-	-	0.294175
CHRNA6	-	-	-	0.245531	0.1653
CHST1	-	-	0.675399	0.804048	0.526314
CHST10	-	-	0.378033	0.220287	-
CHST11	-	-	-	0.532642	0.673798
CHST12	-	-	-0.401887	-0.305558	-
CHST15	-	-	0.789726	0.831625	0.395961
CHST2	-	-	-0.9412	-0.886396	-0.709
CHST3	-	-0.662304	-0.955902	-1.11975	-1.12326
CHST7	-	-	-0.604885	-0.717446	-0.727501
CHST8	-	-	-	0.334983	-
CHTOP	-	-	0.410617	0.356556	0.363947
CHUK	-	-	-	-	0.311183
CIAO1	-	0.340016	-	-	0.260774
CIAPIN1	-	-	-	-	0.22817
CIB1	-	-	1.13161	1.06887	0.813241
CIB2	-	-	-0.310693	-0.280005	-0.351517
CIC	-	-	-	-	-0.213894
CIDEA	-	-	-1.96572	-2.19456	-2.23954
CIDEB	-	-	-	-0.258095	-0.246398
CIDEC	-	-1.33851	-2.98032	-3.21427	-3.42905
CIRBP	-	-	-	-0.444149	-0.982481
CISD1	-	-	-	0.370474	0.489917
CISH	-	-	0.785311	0.71782	0.542009
CIT	-	-	0.446997	0.475695	0.629324
CITED1	-	-	-0.761388	-0.72569	-1.00373
CITED2	-	-	-	-0.481212	-0.484393
CIZ1	-	-	-	-0.285339	-0.291989
CKAP2	-	1.52976	1.01123	1.14644	1.48123
CKAP4	0.926581	0.805434	0.65194	0.590528	0.654322
CKAP5	-	0.505008	-	0.423666	0.568953
CKB	-	-	-	-0.468986	-0.664194
CKLF	-	-	-	0.423134	0.623551
CKMT2	-	-0.883364	-1.14573	-1.13329	-1.16596
CKS1B	-	-	-	-	0.499744
CKS2	-	2.41111	2.14366	2.47647	3.23154
CLASP1	-	-	-0.380258	-0.380232	-0.385657
CLASP2	-	-	0.431376	0.310279	-0.580291
CLCA4	-	-0.674764	-0.512168	-0.719567	-0.66918
CLCC1	-	-	-	-0.218423	-0.272469
CLCN2	-	-	-	0.203227	0.265769
CLCN3	-	0.689112	0.453278	0.347958	-
CLCN4	-	-	-0.707062	-0.315952	-0.186922
CLCN5	-	-	-	0.186524	0.303605
CLCN6	-	-	-0.426813	-0.57883	-0.663577
CLCN7	-	-	0.275377	0.314927	0.228931
CLDN14	-	-	-	0.138421	0.143614
CLDN15	-	-	-	-	-0.167466
CLDN3	-	-	-	1.16379	1.15248
CLDN4	-	-	-	0.529336	0.602189
CLDN5	-	-1.30516	-1.73266	-2.03509	-2.19591
CLDN7	-	1.02543	1.39057	1.21059	1.05502
CLDN8	-	-	-1.75455	-2.0889	-2.1686
CLEC10A	-	-	-0.799895	-0.891058	-0.86562
CLEC11A	-	-	0.38959	0.391313	-
CLEC1A	-	-	-0.495944	-0.567755	-0.520022
CLEC2B	-	-	-0.598263	-	-0.396961
CLEC2D	-	-	-	-	0.341127
CLEC3B	-	-1.59117	-2.90998	-3.39223	-3.51903
CLEC5A	0.886907	0.672629	0.967201	1.01899	0.900648
CLEC7A	-	-	-	0.638955	0.893265
CLGN	1.30528	1.50051	2.00054	1.76052	1.48138
CLIC1	-	-	-	-	0.273308
CLIC2	-	-	-1.17857	-1.11336	-1.00311
CLIC3	-	-	-	-	0.580735
CLIC4	-	-	-	-0.483051	-0.403137
CLIC5	-	-	-1.90978	-1.94088	-2.0534
CLIP1	-	-	-	-	-0.327774
CLIP2	-	-	-0.354121	-	-0.343546
CLIP3	-	-	-0.564324	-0.552188	-0.646575
CLIP4	-	-	-0.621841	-0.656193	-0.618698
CLK3	-	-0.473548	-	-0.23397	-0.213202
CLK4	-	-	-	-0.492532	-0.516935
CLMN	-	-	-	-0.586386	-0.462992
CLN3	-	0.603774	0.702772	0.74478	0.624947
CLN5	-	-	-	-	-0.425388
CLN6	-	-	-	0.200539	0.302106
CLN8	-	-	-0.383269	-0.527782	-0.583559
CLNS1A	-	-	0.440444	0.345231	0.542768
CLPB	-	-	-	-	0.198082
CLPP	-	-	-	0.247842	0.277287
CLPTM1	-	-	-	0.184262	-
CLSTN2	-	-	-	0.590831	-
CLSTN3	-	-	-	0.243158	0.24721
CLTB	-	-	-	-	-0.319538
CLTC	-	-	0.487274	0.658672	0.749261
CLTCL1	-	-	-	-0.181131	-
CLU	-	-1.29102	-0.884019	-1.04703	-1.68333
CLUAP1	-	-	0.305823	-	-
CLUL1	-	-	0.534749	-	-
CMA1	-	-0.642382	-1.00772	-1.08398	-1.13114
CMAS	-	-	-	0.329782	0.440915
CMC2	-	-	-	-	0.522032
CMPK1	-	-	-0.38095	-0.451221	-0.473354
CMTM6	-	-	-	0.331826	0.322367
CNBP	-	-	-	-0.287434	-0.39147
CNDP2	-	-	0.507312	0.473749	0.4647
CNGA1	-	-	-0.452335	-0.556977	-0.456777
CNGB3	-	-	-	-	0.15466
CNIH	-	-	-	0.499803	0.478073
CNIH3	-	-	-	0.311916	-
CNIH4	-	0.997074	-	0.91669	1.22055
CNKSR1	-	-	0.591637	0.498952	0.334338
CNN1	-	-	-1.83031	-2.13733	-2.49272
CNN2	-	-	-	-0.224229	-0.320768
CNN3	-	-	-	-	-0.603371
CNNM4	-	-	0.785295	0.553255	0.476323
CNOT2	-	-	0.269634	0.233897	0.238445
CNOT3	-	-	-	0.406093	0.30691
CNOT4	-	-	-0.295867	-0.352334	-0.165815
CNOT6	-	0.766895	0.333641	0.548216	0.549209
CNOT8	-	0.557717	-	-	-
CNPPD1	-	-	-	0.223218	0.213414
CNPY2	-	0.612034	0.613317	0.490791	0.580641
CNPY3	-	-	-	0.284952	0.353953
CNR1	-	-	-0.929205	-0.860926	-0.87184
CNTD2	-	-	0.300477	0.27584	0.318506
CNTLN	-	-	-0.323453	-0.288799	-0.279299
CNTN6	-	-	-	-0.113443	-
CNTNAP2	-	1.0579	0.810911	0.99188	0.954935
COA1	-	0.668808	-	0.173269	0.182313
COA3	-	-	0.504588	0.413606	-
COASY	-	-	0.505833	0.40124	0.25516
COBLL1	-	-	-0.986968	-0.86747	-1.00884
COG2	-	0.635025	0.848078	0.782338	0.585654
COG5	-	-	-	0.405177	0.364491
COG7	-	-	0.668499	0.721657	0.400864
COIL	-	-	-	0.379102	0.402086
COL10A1	1.44829	1.78073	4.37558	4.34641	4.02632
COL11A1	-	1.53537	3.98794	4.02384	3.81343
COL14A1	-	-	-0.985083	-1.3795	-1.92036
COL15A1	-1.31204	-	-0.773137	-0.965668	-1.18727
COL16A1	-	-	-	-	-0.683963
COL17A1	-	-	-0.982687	-1.27293	-1.44174
COL1A1	-	-	1.74684	1.92635	1.36668
COL1A2	-	1.92449	0.984839	1.02813	0.660655
COL21A1	-	-	-	-0.587844	-0.506112
COL3A1	-	-	1.23482	1.21974	0.756651
COL4A1	-	-	-0.797544	-0.51748	-0.571587
COL4A2	-	-	-1.0981	-1.14068	-1.29527
COL4A3	-0.825109	-	-0.38864	-0.147257	-
COL4A3BP	-	-	-0.698596	-0.483372	-0.492205
COL4A5	-	-	1.19971	0.717399	-
COL4A6	-	-1.15772	-	-0.591789	-0.20221
COL5A1	-	1.25867	1.04586	1.22534	0.826568
COL5A2	-	-	1.84976	1.86134	1.52468
COL5A3	-	-	-	-	-0.342995
COL6A1	-	-	-	0.476896	-0.472823
COL6A2	-	-	-0.504731	-0.462649	-0.723775
COL6A3	-	-	-	0.625874	-
COL8A1	-	-	0.509443	0.550695	0.343464
COL8A2	-	-	0.731408	0.542292	-
COL9A3	-	-	-	-0.534134	-
COLEC11	-	-	-0.536208	-0.424822	-0.46333
COLEC12	-	-	-	-0.734547	-1.11074
COLQ	-	-	0.245825	-	-
COMMD10	-	-	0.4512	0.550071	0.428141
COMMD3	-	-	0.699359	0.703832	0.610613
COMMD4	-	-	0.489258	0.363063	0.280145
COMMD8	-	-	-	0.316409	0.38795
COMP	1.96492	2.11159	3.23495	3.19376	2.72039
COMT	-	-	-0.276176	-0.202971	-0.234024
COPA	-	-	0.393835	0.581282	0.445463
COPB1	-	0.478753	0.446269	0.446009	0.428679
COPB2	-	0.807307	0.359809	0.603638	0.62917
COPE	-	-	0.440831	0.58276	0.637306
COPG1	-	-	-	0.494943	0.440457
COPS2	-	-	-	-0.309303	-0.370939
COPS5	-	-	-	0.460399	0.595678
COPS6	-	-	-	0.222735	-
COPS7A	-	-	-	0.299844	-
COPS8	-	0.659311	0.364201	0.421042	0.327798
COPZ1	-	-	0.581545	0.544488	0.321241
COPZ2	-	-	-	-0.48401	-0.731198
COQ2	-	0.774436	-	0.385846	0.676562
COQ4	-	-	0.457297	-	-
COQ7	-	-	0.406181	0.420246	0.204685
CORIN	-	-	0.817758	0.681927	0.564076
CORO1A	-	-	-	-	0.441538
CORO1B	-	-	-	0.415473	0.350873
CORO2A	0.689711	0.745604	0.944621	1.20188	1.18986
CORO2B	-	-0.601531	-1.2753	-1.36305	-1.44238
CORO7	-	-	-	0.253841	0.251926
CORT	-	-	-	-	0.164682
COX11	-	-	-	-0.383888	-0.335847
COX15	-	-	-	-	-0.334274
COX16	-	-	0.520704	-	-
COX17	-	0.734048	-	0.782638	0.698551
COX4I1	-	-	-0.528537	-0.48199	-0.391493
COX5A	-	-	-	-	0.274757
COX6A1	-	-	0.533829	0.586845	0.587119
COX6B1	-	-	-	0.273181	0.258524
COX6C	1.13062	1.46086	1.72542	1.75409	1.47242
COX7A1	-	-1.48529	-1.84495	-2.1045	-2.37059
COX7A2	-	-	-	0.314656	0.389686
COX7C	-	-	-	0.247903	-
COX8A	-	-	-	0.430804	0.395234
CPA1	-	-	-0.197198	-0.183064	-0.184953
CPA2	-	-	-	-0.245917	-0.201156
CPB1	-	-	2.21767	1.55539	-
CPD	-	-	-	0.425118	0.469967
CPE	-	-1.0098	-0.852743	-0.856425	-1.29796
CPEB1	-	-	-0.702257	-0.735753	-0.777837
CPEB3	-	-	-	-	-0.226019
CPED1	-	-	-0.884845	-0.834654	-0.829122
CPM	-	-	-1.85792	-1.74484	-1.67749
CPNE1	-	-	0.444243	0.321082	0.362901
CPNE3	-	-	0.537232	0.753903	0.769944
CPNE7	-	-	-	-	0.28513
CPQ	-	-0.795778	-0.760829	-0.821563	-0.97102
CPS1	-	-	-0.797211	-0.727174	-0.696526
CPS1-IT1	-	-	-	-	0.104043
CPSF1	-	-	-	0.225619	0.27046
CPSF3L	-	-	-	-	-0.180272
CPSF4	-	-	-	-0.220684	-0.156311
CPSF6	0.771855	0.660003	-	0.479766	0.539762
CPT1A	-	-	-	-0.189322	0.391822
CPT2	-	-	0.422795	0.262036	-
CPVL	-	-	-0.723362	-0.513036	-
CR1	-	-	-0.340641	-0.308268	-0.253863
CR2	-	-	-	-	0.340277
CRABP1	-	-	-1.41931	-1.18306	-
CRABP2	-	-	1.01334	1.17286	1.08534
CRAT	-	-	-	0.228134	-
CRBN	-	-	-0.355034	-0.466857	-0.577973
CRCP	-	-	-	0.343412	0.44571
CREB3L1	-	-	0.830424	0.740815	0.732572
CREB3L2	-	-	-0.724021	-0.731185	-0.722277
CREB5	-	-0.670456	-0.658859	-0.79082	-0.807279
CREBL2	-	-	-0.495156	-0.310873	-0.528487
CREBZF	-	-	-	0.339507	0.368203
CREG1	-	-	-0.42992	-0.444433	-0.554907
CRELD2	-	0.460343	-	0.25159	0.313899
CRHBP	-	-	-0.686596	-0.738185	-0.631856
CRIM1	-	-1.01651	-1.08116	-1.31078	-1.80785
CRIP1	-	1.9236	1.99166	1.91507	1.52165
CRIP2	-	-	-	0.724781	0.544732
CRISP3	-	-	-	0.735094	1.13876
CRK	-	-	-0.511013	-0.573231	-0.668332
CRKL	-	-	-	0.313738	-
CRLF3	-	-	-	-	0.255222
CRNKL1	-	-	0.890759	1.05377	0.904095
CROCC	-	-	-	-	-0.227902
CROCCP2	-	-	-	-0.354403	-0.440216
CROCCP3	-	-	0.256627	-	-
CRTAC1	-0.68339	-0.572013	-0.553894	-0.625218	-0.612062
CRTAM	-	-	-	-	0.33801
CRTAP	-	-	-0.487859	-0.661289	-0.875921
CRTC1	-	-	0.215013	0.17497	0.168134
CRTC3	-	-	-	-0.310932	-0.493643
CRY2	-	-0.673353	-0.644236	-0.794951	-0.945517
CRYAB	-1.83889	-2.48184	-3.59429	-3.91787	-3.81795
CRYBG3	-	-0.742619	-1.33498	-1.57733	-1.50692
CRYL1	-	-	-	-0.281469	-0.353736
CRYZL1	-	-	-0.367255	-0.455573	-0.588804
CS	-	-	-0.403706	-0.316696	-0.343603
CSDA	-	-0.807907	-1.23807	-1.44315	-1.38509
CSDC2	-	-	0.310493	0.261285	0.200682
CSDE1	-	-	-0.692396	-0.878349	-1.01132
CSE1L	-	-	0.585109	0.71792	1.07485
CSF1	-	-0.446383	-0.469709	-0.406566	-0.507315
CSF1R	-	-	-0.595254	-0.5186	-0.636883
CSF2RA	-	-	-0.442226	-	-
CSF3R	-	-	0.592256	0.395417	0.578257
CSGALNACT1	-	-	-0.98644	-1.17618	-1.04069
CSGALNACT2	-	-	-	-	0.317575
CSK	-	-	-	0.350979	0.437764
CSN1S1	-	-	-0.854967	-1.31274	-1.35559
CSNK1A1	-	-	0.495504	0.603006	0.456758
CSNK1D	-	-	-	0.528749	0.470432
CSNK1E	-	-	-	-0.393155	-0.480216
CSNK1G1	-	-	-	0.312987	0.273607
CSNK1G3	-	-	-	0.307973	-
CSNK2A1	-	-	0.395539	0.587916	0.60178
CSNK2A2	-0.671254	-0.609605	-0.980069	-0.964263	-0.87037
CSPG4	-	-	-0.359741	-0.399596	-0.407049
CSPP1	-	-	-	0.320565	0.334691
CSRNP2	-	0.899595	0.45693	0.585528	0.38537
CSRNP3	-0.943371	-0.869458	-0.749108	-0.845739	-0.827395
CSRP1	-1.08206	-0.976705	-0.803915	-0.892759	-1.20854
CSRP2	-	-	-1.55786	-1.80833	-1.64691
CSRP3	-	-	-	-	0.19425
CST1	-	-	1.10473	1.07781	0.780217
CST2	-	-	0.823581	0.856232	0.536071
CST3	-	-	-	-	-0.710109
CST4	-	0.798046	0.709313	0.912526	0.629102
CST6	-	-	-	0.608497	0.632561
CST7	-	-	-	-	0.342833
CSTA	-1.45631	-1.55999	-1.69173	-1.65942	-0.961764
CSTF1	-	-	0.38397	0.392478	0.529957
CSTF2	-	-	0.299621	0.339892	0.477013
CSTF3	0.503238	0.566021	0.526475	0.441466	0.48005
CTAGE5	-	-	0.342358	0.352834	0.256143
CTAGE9	-	-	-	0.296679	0.270987
CTBP1	-	-	-	0.37251	-
CTBP2	-	-	0.874245	0.687352	0.665818
CTBS	-	-	-	0.369413	0.299296
CTC1	-	-	0.36038	-	-
CTDNEP1	-	-	-	-0.287399	-0.354521
CTDSP1	-	-	-0.266661	-0.396866	-0.575667
CTDSP2	-	-0.600811	-0.368476	-0.563473	-0.746163
CTDSPL	-	-	-	-0.431557	-0.349706
CTF1	-	-0.523719	-	-0.309139	-0.373709
CTGF	-	-	-	-	-0.560876
CTH	-	-	-	-0.321373	-0.313192
CTIF	-	-	-0.25966	-0.22167	-0.257565
CTLA4	-	-	-	-	0.286748
CTNNA1	-	-	-	-0.210344	-0.164656
CTNNA3	-	-	-	-	0.211351
CTNNAL1	-	-	-0.891105	-1.10995	-0.879681
CTNNBIP1	-	-	-0.328628	-0.392174	-0.504295
CTNND1	-	-	-	-0.571381	-0.790983
CTNND2	-	0.636075	-	0.584303	0.459492
CTNS	-	-	-	-	-0.243144
CTPS1	-	0.738465	0.446674	0.703655	1.01204
CTPS2	-	-	0.858527	1.2613	1.37196
CTR9	-	-	-	0.342086	-
CTSA	-	-	-	0.347509	0.389235
CTSB	-	-	-	0.390197	0.410591
CTSC	-	-	-0.792436	-0.597012	-
CTSD	-	-	0.728368	1.09854	0.900144
CTSF	-	-	-0.437953	-0.455769	-0.758529
CTSG	-	-	-0.608133	-0.680657	-0.751858
CTSH	-	-	-	-	0.356201
CTSO	-	-	-	-	-0.378855
CTSS	-	-	-	-	0.585656
CTTN	-	-	0.498604	0.589366	0.294376
CUEDC1	-	-	-	0.463222	0.39363
CUL2	-	-	0.364452	0.27849	0.408369
CUL3	-	-	-	0.310667	0.289874
CUL4A	-	-	0.291338	-	-
CUL4B	-	-	-	0.274571	-
CUTA	-	-	0.445131	0.400215	0.237118
CUTC	-	-	-0.891158	-0.992326	-0.891142
CUX1	-	-	-	0.294659	-
CWC25	-	-	-	-0.325985	-
CX3CL1	-	-1.05885	-1.84578	-2.02978	-1.97542
CX3CR1	-	-	-	-0.755323	-1.49826
CXADR	-	1.30968	-	-	0.645739
CXCL1	-	-	-0.611554	-0.664528	-0.584175
CXCL10	-	-	0.891162	1.78616	2.47741
CXCL11	-	1.01055	-	1.32727	1.98292
CXCL12	-1.66748	-2.13103	-1.78965	-0.654986	-0.784331
CXCL13	-	-	-	-	1.63794
CXCL14	-	-1.94825	-1.1109	-1.76765	-2.61316
CXCL2	-	-1.8406	-2.63069	-3.21682	-3.33275
CXCL3	-	-	-0.502879	-0.479471	-0.518825
CXCL6	-	-	-	-0.292382	-
CXCL9	-	-	-	1.26829	1.92699
CXCR2	-	-	-0.398795	-0.422889	-0.330294
CXCR3	-	-	-	-	0.32111
CXCR4	-	1.40592	0.684994	1.00398	1.11955
CXCR6	-	-	-	-	0.281453
CXCR7	-	-	-1.5754	-1.08495	-1.45005
CXorf27	-	-	-	0.167386	0.145475
CXorf36	-	-	-	-0.260383	-0.220592
CXorf40A	-	0.945526	0.814822	0.935001	0.888993
CXorf40B	-	0.884081	0.812431	0.909773	0.871472
CXorf57	-	-	-	-	-0.237011
CXXC4	-	-	-	0.276358	0.253164
CYB561	-	0.93932	0.338442	0.291794	0.386708
CYB561D2	-	0.509405	0.750854	0.715748	0.522641
CYB5B	-	-	-0.401348	-0.354866	-0.317787
CYB5R1	-	-	0.793079	0.849599	0.354168
CYB5R2	-	-	-	-0.394581	-
CYB5R3	-	-	-1.01005	-0.909167	-0.932751
CYB5R4	-	-	-	-	0.338616
CYBB	-	-	-	-	0.4237
CYBRD1	-	-	-	-	-0.616526
CYC1	-	-	-	0.494974	0.652688
CYCS	-	0.857748	-	0.548659	0.733743
CYFIP2	-	1.04876	0.849725	0.740771	0.507961
CYHR1	-	-	-	0.208136	0.218181
CYLD	-	-	-0.479698	-0.325998	-0.285604
CYP11A1	-	-	-0.324218	-0.363761	-0.346667
CYP21A2	-	-	0.397215	-	-
CYP26A1	-	-0.929216	-	-	-
CYP26B1	-	-	-1.58759	-1.64928	-1.53339
CYP27B1	-	-	0.496087	0.351061	0.453163
CYP2B6	-	-	0.439367	0.390214	0.231397
CYP2B7P1	-	-	1.79222	1.75103	1.35618
CYP2C19	-	-	-	-	0.144788
CYP39A1	-	-	-1.02768	-1.0407	-0.941198
CYP3A4	-	-	-0.278422	-0.178569	-
CYP3A5	-	-	-0.28587	-0.274929	-0.203293
CYP46A1	-	-0.586263	-0.488012	-0.578255	-0.591437
CYP4B1	-	-	-	-	-1.00695
CYP4F11	-	-	-	0.236443	-
CYP51A1	0.969551	1.07244	0.546371	0.523645	0.51828
CYR61	-	-	-1.05428	-1.50782	-1.7721
CYTH1	-	-	-	0.225817	0.293841
CYTH4	-	-	-	-0.278566	-
CYTL1	-	-	-0.433603	-0.523085	-0.464899
DAAM2	-	-	-1.27215	-1.40854	-1.51048
DAB2	-	-	-0.883988	-1.17825	-1.28884
DACH1	-	-	1.10425	1.18325	0.578083
DAD1	-	-	-	0.409877	0.342035
DAK	-	-	0.50325	0.535983	0.380488
DALRD3	-	-	0.735542	0.584523	0.313353
DAP	-	-	-	0.3028	0.246905
DAP3	-	0.643246	0.677136	0.76829	0.718123
DAPK1	-	-	-	-	0.172586
DAPK2	-	-0.460867	-0.355714	-0.366615	-0.385014
DAPK3	-	-	0.500922	0.679255	0.464896
DARC	-	-	-1.793	-2.33016	-2.59296
DARS	-	-	-	-0.276248	-
DARS2	-	-	0.327289	0.409762	0.515231
DAXX	-	-	0.307741	0.310702	0.213187
DAZAP1	-	-	-	-	0.286636
DAZAP2	-	-	0.465618	0.40919	-
DBC1	-	-	-0.5832	-0.727657	-0.701612
DBF4	-	0.900662	-	0.689106	1.20737
DBNDD1	-	-	-	0.468894	0.503917
DBP	-	-	-	-	-0.296421
DBR1	-	-	-	0.211093	0.207885
DCAF10	-	-	0.607371	0.659911	0.445648
DCAF11	-	-	0.381624	0.382261	0.329393
DCAF13	-	-	-	-	0.200297
DCAF15	-	-	-	-	0.241771
DCAF17	0.985833	0.707762	0.660941	0.658469	0.696296
DCAF6	-	-	-	0.537393	0.35431
DCAF7	-	-	-	0.584873	0.302133
DCAF8	-	-	0.247257	0.203388	-0.342851
DCBLD2	-	-	-	-0.252411	-0.223608
DCHS1	-	-0.817614	-0.384273	-0.38791	-0.569545
DCK	-	0.907436	-	0.489741	0.75821
DCLK1	-	-	-1.09954	-0.708471	-1.24317
DCLRE1A	-	-	0.390474	0.437868	0.436688
DCLRE1B	-	-	-	-	0.22003
DCLRE1C	-	-	-	-	0.476644
DCN	-1.60231	-1.13842	-0.677345	-0.925854	-1.26855
DCP1A	-	-	-	-0.327072	-0.39914
DCSTAMP	-	-	0.350805	0.410165	0.410776
DCT	-0.597267	-0.75569	-0.408131	-0.410874	-0.384068
DCTN2	-	-	-	-	-0.173924
DCTN5	-	-	0.720131	0.92384	0.897375
DCTN6	-	-	-	-0.365981	-0.549339
DCTPP1	-	-	0.766902	1.03924	0.968228
DCUN1D1	-	-	-	-	0.217317
DCUN1D4	-	-	-0.622341	-0.502104	-0.421314
DCX	-	-1.0872	-0.628632	-0.773572	-0.742659
DCXR	-	-	0.559453	0.524657	-
DDA1	-	-	-	0.603189	0.608861
DDAH1	-	-	0.965621	0.918337	0.46966
DDAH2	-	-	-0.481606	-0.411914	-0.533655
DDB1	-	-	-	0.269109	0.24516
DDB2	-	-	-	-0.369552	-0.464349
DDHD2	-	-	-	-	-0.534909
DDIT3	-	-0.482912	-	-0.259495	-
DDO	-	-	-	-	-0.22648
DDR1	-	0.826204	0.993113	0.863934	0.791348
DDR2	-	-	-1.56661	-1.65773	-1.80267
DDRGK1	-	-	0.318152	0.238138	0.218498
DDX1	-	-	-	-0.250592	-
DDX11	-	-	-	-	0.223143
DDX17	-	-	-	-	-0.521916
DDX18	-	-	-	-	0.199003
DDX19A	-	-	-0.51185	-0.36354	-0.261276
DDX21	-	-	-	-	0.300046
DDX23	-	-	0.334682	0.219936	0.247187
DDX24	-	-	-	-0.422859	-0.436143
DDX27	-	-	-	-	0.164146
DDX31	-	-	-	0.157258	0.247823
DDX39A	-	-	-	0.623742	1.09289
DDX3X	-	-	-	0.357637	-
DDX41	-	-	0.41772	0.472015	0.457097
DDX42	-	-	-	-0.222162	-0.241681
DDX43	-	-	-0.386063	-0.37395	-0.359487
DDX46	-	-	0.336867	-	0.240611
DDX49	-	-	-	-	0.194497
DDX50	-	-	-	-0.370498	-0.367307
DDX52	-	0.556757	-	0.216385	0.30912
DDX56	-	-	0.405065	0.324532	0.348335
DDX58	-	-	-	0.77861	1.05533
DDX60	-	-	0.517056	0.926043	1.07544
DECR1	-	-	-0.519071	-0.496062	-0.356998
DECR2	-	-	0.420002	0.316302	-
DEDD	-	-	-	0.211153	-
DEF6	-	-	-	-	0.217244
DEF8	-	-	-0.374104	-0.293989	-
DEFB1	-	-	-1.06072	-1.2297	-1.05745
DEFB126	-	-	0.204231	0.176815	0.175812
DENND1A	-	-	-	-	0.411998
DENND1B	-	1.32049	1.15642	1.37331	1.2927
DENND1C	-	-	-	-	0.255793
DENND2A	-0.521648	-0.551145	-1.05616	-1.03668	-1.04944
DENND2D	-	0.708484	0.844002	0.859451	0.721121
DENND3	-	-	-0.362922	-0.297633	-0.299326
DENND4C	-	-	-	-0.363365	-0.451041
DENND5A	-	-	-0.378306	-0.628918	-0.691158
DENND5B	-	-	-	-0.245471	-0.302443
DENR	-	-	-	0.443472	0.575908
DEPDC1	-	-	0.487415	0.582418	1.04921
DERL1	-	-	-	0.448783	0.669624
DES	-	-	-	-	0.103888
DESI1	-	-	-	0.310405	0.586662
DESI2	-	-	-	-	0.123317
DET1	-	-	-	-	-0.404246
DEXI	-	-	-	-	-0.27643
DFFA	-	-	-	-0.25041	-0.233649
DFNA5	-	-	-0.575237	-0.623774	-0.645855
DFNB31	-	-	0.476297	0.307221	0.290746
DGAT1	-	-	-	-0.44232	-0.345753
DGCR14	-	-	-	-0.18778	-
DGKD	-	0.626345	0.507323	0.310955	0.256083
DGKE	-	-	-	-	0.104787
DHCR24	-	-	1.0926	1.02516	0.616719
DHCR7	-	0.914396	-	0.455754	0.516066
DHDDS	-	-	-0.806155	-0.948085	-1.01724
DHFR	-	-	-	-	0.31707
DHODH	-	-	-0.341825	-0.232326	-
DHPS	-	-	0.442614	0.372224	0.283159
DHRS1	-	-	-	-0.270834	-0.476102
DHRS11	-	-	-0.489754	-0.590169	-0.537907
DHRS12	-	-	-	-0.415859	-0.655424
DHRS2	-	-	1.89749	0.879379	0.828245
DHRS3	-	-0.932895	-1.13618	-1.35382	-1.33328
DHRS7	-	-	-	0.460913	0.357464
DHRS7B	-	-	-	-0.353782	-0.455816
DHRS9	-	-	-	-0.31179	-
DHTKD1	-	-	-	0.678871	0.89722
DHX15	0.577505	0.527453	0.749333	0.545036	0.539408
DHX29	-	-	0.486763	0.367021	0.390987
DHX32	-	-	0.249235	-	-
DHX34	-	-	0.304032	0.269299	0.229192
DHX35	-	-	0.308649	0.229863	0.195063
DHX38	-	-	-0.346613	-0.337822	-0.315597
DHX40	-	-	0.52355	0.587425	0.508519
DHX58	-	-	0.309548	0.346585	0.276042
DHX8	-	-	-	0.262086	-
DHX9	-	0.404625	0.501015	0.273618	0.308027
DIABLO	-	-	0.439451	0.365709	0.323942
DIAPH1	-	-	-	-	0.249855
DIAPH2	-	-	-1.19591	-1.12405	-0.912818
DICER1	-	-	-	-	0.123343
DIDO1	-0.597578	-	0.529964	-0.361498	-0.269042
DIEXF	-	-	-	0.295148	0.254753
DIMT1	-	-	-	-0.272174	-0.246664
DIO1	1.19516	0.998734	1.56513	1.46132	0.984955
DIO2	-	-	0.632634	0.621128	0.488613
DIP2C	-	-	-0.560259	-0.57605	-0.761729
DIRAS3	-	-	-	-0.463063	-0.665013
DIS3	-	-	-0.622221	-0.689111	-0.741328
DIXDC1	-	-	-0.941141	-1.26699	-1.67562
DKC1	-	-	-	0.251951	0.505007
DKFZP434C153	-	-	-	-0.17219	-0.1598
DKFZP586I1420	-	-	-	0.335655	-
DKK2	-	-	-	-	-0.524938
DKK3	-1.3638	-1.25349	-	-0.443035	-0.754295
DLAT	-	-	-0.435919	-	-
DLC1	-	-1.10906	-1.35538	-1.92598	-2.23355
DLD	-	-	-	-0.460121	-0.43783
DLEU1	-	-	0.440287	0.35753	0.505346
DLEU2	-	-	0.371626	0.375753	0.441413
DLG1	-	-	-	-	0.345114
DLG3	-	0.568806	0.615896	0.852211	0.79906
DLG5	-	-	0.816239	0.599057	-
DLGAP4	-	-	-	0.262135	0.21171
DLGAP5	-	1.467	0.975393	1.37744	2.20559
DLK1	-	-	-2.11637	-2.3642	-1.96219
DLK2	-	-0.484361	-0.330395	-0.408865	-0.410144
DLST	-	-	-	-0.316112	-0.356397
DLX2	-	-	1.13684	0.615168	-
DLX4	-	-	-	0.226061	0.361093
DMD	-1.67263	-2.72258	-3.1029	-3.39889	-3.44684
DMXL1	-	-	-	-	-0.363732
DMXL2	-	0.837299	0.622718	0.622097	0.767252
DNA2	-	0.621843	0.501093	0.574938	0.804282
DNAAF1	-	-	0.435124	0.344276	-
DNAAF2	-	-	-	-	0.267606
DNAH17	-	-	-	-0.272431	-0.175621
DNAH7	-	-	0.372423	-	-
DNAI1	-	-	-	0.248991	-
DNAJA1	-	-	-	0.483082	0.682579
DNAJA3	-	-	0.632418	0.530536	0.522866
DNAJB1	-	-	-	-	-0.281892
DNAJB12	-	-	-0.328317	0.15666	0.137308
DNAJB4	-	-	-1.05075	-1.17767	-1.26497
DNAJC1	-	-	0.762424	1.01204	0.886029
DNAJC10	-	-	-	0.454981	0.712699
DNAJC12	-	-	3.09897	2.78096	1.6789
DNAJC16	-	0.671702	0.34157	0.36248	0.275553
DNAJC2	-	-	-	0.287202	0.40473
DNAJC22	-	-	0.923121	0.761598	0.952373
DNAJC3	-	-	-	0.266239	0.394823
DNAJC6	-	-	-	0.385496	-
DNAJC7	-	-	0.413341	0.43831	0.313702
DNAJC8	-	-	-	-0.249264	-0.297483
DNAJC9	-	0.947026	0.48181	0.449328	0.788108
DNAL4	-	-	0.443001	0.334556	0.28622
DNALI1	-	-	0.916149	0.869695	0.451129
DNASE1	-	-	-	0.280161	0.354411
DNASE1L2	-	-	-	0.198322	0.193182
DNASE1L3	-	-	-0.963311	-1.09797	-1.11834
DNASE2	-	-	0.427694	0.211582	0.233361
DNM1	-	-	-	-0.426949	-0.654282
DNM1L	-	-	-	0.337734	0.505563
DNMBP	-	-	-	-	-0.327628
DNMT1	-	-	0.424571	0.511948	0.750084
DNMT3A	-	-	-	0.284416	0.501245
DNMT3B	-	-	-	0.425392	0.761991
DNPEP	-	-	0.290158	0.371659	0.459437
DOC2A	-	-	0.428833	-	-
DOC2B	-	-0.347364	-	-	-
DOCK1	-	-	-	-0.25916	-0.478588
DOCK10	-	-	0.51133	0.525491	0.128875
DOCK4	-	-0.933494	-	-0.416778	-0.456125
DOCK5	-	-	-	-	0.153516
DOCK6	-	-	-0.771702	-0.853001	-0.828705
DOCK9	-	-	-	-0.634577	-0.73419
DOK1	-	-	-	-	-0.28529
DOK3	-	-	-	-	0.141766
DOK4	-	-	-	-0.317063	-0.284747
DOK5	-	-	-	-0.504045	-0.517812
DOLK	-	-	-	0.273757	0.199515
DOLPP1	-	-	0.253479	0.21318	0.252211
DONSON	-	0.868912	0.538378	0.798193	1.22069
DOPEY1	-	-	-	-0.260307	-0.274103
DOPEY2	-	0.695603	0.735591	1.02862	1.01259
DPAGT1	-	-	-	0.254416	-
DPH2	-	-	-	-	0.214325
DPH5	-	-	0.269518	0.208073	0.218819
DPM1	-	-	-	0.378962	0.534174
DPM2	-	-	0.662689	0.786982	0.751159
DPP3	-	0.722474	0.750548	1.1603	1.30037
DPP4	-	-	-0.572123	-0.484326	-0.458565
DPT	-	-1.57115	-1.83411	-2.0005	-2.15203
DPY19L1P1	-	-	-	-0.142773	-
DPY19L4	-	0.751938	-	0.653029	0.639403
DPYD	-	-1.38653	-0.961663	-1.03921	-1.0918
DPYSL2	-	-1.08489	-1.66167	-1.85479	-2.00565
DPYSL3	-	-	-	-0.655027	-0.849224
DR1	-	-	0.396835	0.590445	0.532379
DRAP1	-	-	-	0.32266	0.333474
DRD2	-	-	-0.225832	-0.178701	-0.154693
DRG1	-	-	-	-0.303574	-
DRG2	-	-0.598375	0.276285	-	-
DSC1	-	-	-	-0.428458	-0.292316
DSC2	-	-	-	-0.469937	-
DSC3	-	-	-1.12771	-1.38006	-1.30009
DSCAM	-	-	-	-	0.17933
DSCC1	-	-	-	-	0.971414
DSCR3	-	-	-	0.215123	0.245432
DSCR6	-	-	0.388978	0.529248	0.504659
DSE	-	-	-0.684329	-0.679084	-0.674675
DSERG1	-	-	-	-0.346917	-
DSG1	-	-	-	-0.498641	-0.378085
DSG3	-	-	-	-0.773234	-0.705137
DSN1	-	-	-	0.272916	0.562375
DSP	-	-	1.21792	1.05791	0.836627
DST	-	-2.12353	-2.10899	-3.12924	-3.60698
DSTN	-	-	-	0.517519	0.323976
DSTYK	-	-	-	0.167772	-0.227178
DTL	-	2.39258	1.45232	2.32702	2.91354
DTWD1	-	-	-	-0.49957	-0.59077
DTX2	-	-	-	0.198113	0.180287
DTX2P1-UPK3BP1-PMS2P11	-	-	-	0.214223	0.1792
DTX3	-	-	0.248592	0.218753	-
DTX4	-	-	-0.71589	-0.8467	-0.564148
DTYMK	-	-	-	0.327447	0.606539
DUS4L	-	-	0.573076	0.535214	0.590107
DUSP1	-	-	-0.838464	-1.35229	-1.70353
DUSP10	-	-	0.465536	0.626741	0.458121
DUSP11	-	-	-	-	0.246569
DUSP12	-	0.449792	-	0.362565	0.349977
DUSP13	-	-	-	0.247324	0.288206
DUSP14	-	-	-0.538102	-0.395103	-0.490411
DUSP22	-	-0.560253	-0.654201	-0.720579	-0.679412
DUSP3	-	-0.541926	-0.418185	-0.421566	-0.527364
DUSP4	-	-	1.00965	-	-
DUSP5	-	1.22345	-	0.716745	0.535717
DUSP6	-	-	-1.59893	-1.75247	-1.91631
DUSP7	-	-	-0.883047	-0.898128	-0.845953
DVL2	-0.484856	-0.386955	-	-0.24287	-0.31061
DVL3	-	-	-	0.2279	0.316181
DYNC1H1	-	-	-	-0.269805	-0.2729
DYNC1I1	-	-	-0.428515	-0.509949	-0.499457
DYNC1I2	-	0.51442	0.500648	-	-
DYNC1LI1	-	-	0.796198	0.623155	0.537521
DYNC1LI2	-	-	-0.588607	-0.466737	-0.403808
DYNC2H1	-	-	-	-0.595244	-0.742151
DYNC2LI1	-	-	-	-	-0.286346
DYNLL1	-	0.612676	0.374628	0.322037	0.400252
DYNLRB1	-	-	-	0.534836	0.369534
DYNLT1	-	0.702389	0.736139	0.814051	0.824292
DYNLT3	-	-	0.457206	0.528346	-
DYRK1B	-	-	-	0.202723	0.185518
DYRK2	-	-	-	0.279726	0.421163
DYRK3	-	-	-	-	-0.282293
DYSF	-	-	-0.520504	-0.359905	-0.232567
DZIP1	-	-0.629024	-0.345678	-0.472736	-0.42231
E2F1	-	-	0.32514	0.448475	0.667908
E2F3	-	0.747831	-	-	0.446629
E2F4	-	-	-	0.199194	0.220843
E2F5	-	-	0.650003	0.809864	1.14109
E2F6	-	-	-	-	0.261547
E2F8	-	1.08749	0.594032	0.803211	1.33377
E4F1	-	-	0.40429	0.44137	0.292132
EAF2	-	-	-	-	0.452336
EBAG9	-	-	-	0.314538	0.424769
EBF2	-	-	-0.904442	-0.997493	-0.990887
EBNA1BP2	-	-	-	0.405647	0.437718
EBP	-	0.642725	-	0.492345	0.466034
ECD	-	-	0.278508	0.258141	0.297987
ECE1	-	-	-	-	-0.430793
ECH1	-	-	-0.512397	-0.546998	-0.654661
ECHDC1	-	-	-1.1015	-1.1774	-1.0248
ECHDC2	-	-0.848491	-	-0.778117	-1.14118
ECHDC3	-1.06773	-1.58095	-1.36273	-1.60626	-1.61107
ECHS1	-	-	-0.582351	-0.662022	-0.680533
ECI1	-	-	-	0.508961	0.338409
ECI2	-	-	-	-	-0.387718
ECM1	-	-	1.05658	0.984689	0.781639
ECM2	-	-1.2048	-1.926	-2.37509	-2.68069
ECSIT	-	-	-	-0.314795	-0.378291
ECT2	1.5355	2.45243	1.31738	1.91228	2.55106
EDA	-	-	-0.325558	-0.371027	-0.26655
EDDM3B	-	-	-	-	0.212533
EDEM1	-	0.521042	0.510555	0.381113	0.356741
EDEM2	-	-	-	0.274217	0.303027
EDEM3	-	0.673936	0.719005	0.887822	0.699265
EDIL3	-	-	0.484817	0.510021	0.410978
EDN1	-	-	-0.972878	-1.01973	-1.00997
EDN2	-	-	-	0.258525	0.324525
EDN3	-	-1.03949	-1.03306	-1.20827	-1.22237
EDNRB	-1.08821	-1.15086	-2.0409	-2.27165	-2.39716
EEA1	-	-	-0.426677	-	-0.263418
EED	-	-	-	-	0.385972
EEF1A1	-	-	-	-0.164908	-0.288584
EEF1A2	-	-	1.50413	2.01968	1.42262
EEF1B2	-	-	-	-0.483649	-0.472168
[truncated: 5,793 more rows]

## Sheet: ER-
GENE SYMBOL	IDC2_ N	IDC3_N
A2M	-1.48623	-1.44667
A4GALT	0.883384	0.693835
A4GNT	1.14387	-
AAAS	0.881069	0.953071
AAGAB	0.679075	0.511839
AAK1	1.0014	0.583005
AAMP	0.918645	1.22323
AA-T	1.22043	0.679798
AAR2	0.673619	0.485409
AARS	0.928708	1.28484
AASDHPPT	-	0.306441
AASS	-0.706097	-1.00241
AATF	1.02312	1.1403
AATK	0.778591	0.568946
ABAT	-1.08936	-1.76565
ABCA1	-0.758514	-0.685904
ABCA11P	-	-0.724646
ABCA12	1.92406	1.28838
ABCA2	0.825011	0.502256
ABCA3	0.907397	0.683361
ABCA5	-0.825047	-1.24108
ABCA6	-1.25499	-2.37467
ABCA7	1.2254	0.896411
ABCA8	-4.48275	-5.41118
ABCB1	-	-0.914343
ABCB11	1.07914	0.538422
ABCB4	1.13977	-
ABCB6	1.19165	0.695051
ABCB7	-	0.24532
ABCB8	1.38896	1.27115
ABCB9	1.1685	0.574948
ABCC1	0.527723	0.440388
ABCC10	0.603861	0.572127
ABCC2	1.19777	-
ABCC3	0.962732	0.815969
ABCC4	1.27099	1.16179
ABCC5	0.995269	0.820049
ABCC6	1.07177	0.730285
ABCC8	0.958225	-
ABCD1	1.10406	0.731055
ABCD4	-	-0.315822
ABCE1	0.890893	1.41274
ABCF1	0.885775	1.34168
ABCF2	1.21828	1.4751
ABCF3	1.0237	1.16842
ABCG1	1.25991	0.786265
ABCG2	-	-1.1834
ABCG4	1.07593	0.435445
ABCG5	0.897164	-
ABHD11	1.71584	1.72562
ABHD14A	-	-0.53153
ABHD2	1.64196	1.29547
ABHD3	1.00372	0.838226
ABHD4	0.636559	-
ABHD5	0.823386	-0.524201
ABHD6	1.14458	0.408978
ABHD8	0.874027	0.65699
ABI1	1.21095	1.75736
ABI2	0.939026	0.80001
ABI3BP	0.712705	-
ABL2	1.13456	0.717148
ABLIM1	-1.14658	-1.14222
ABLIM3	-1.14537	-2.09406
ABO	1.03257	0.543755
ABP1	1.26759	0.587087
ABR	0.503767	0.358224
ABT1	1.05263	1.10567
ABTB2	1.05326	1.28971
ACAA1	0.991247	0.916051
ACAA2	1.15549	0.921613
ACACA	1.08938	0.544702
ACACB	-1.51854	-0.682943
ACAD10	0.621166	0.64881
ACADL	-	-1.22763
ACADM	-	-0.463995
ACADSB	-	-0.991138
ACAN	1.43213	1.07974
ACAP1	1.37921	1.14376
ACAP2	-0.850983	-0.510743
ACAT2	1.09149	1.2452
ACBD3	1.02166	1.14335
ACD	0.657048	0.320067
ACE	1.01567	0.641549
ACE2	1.87938	0.828571
ACHE	1.02982	0.541488
ACIN1	0.655286	0.680448
ACLY	0.950302	1.07462
ACO1	-1.09274	-1.41275
ACO2	-	0.661233
ACOT11	1.09274	0.945196
ACOT13	0.953221	1.66494
ACOT7	1.40162	2.06244
ACOT8	1.21225	1.03878
ACOT9	0.782744	1.00196
ACOX1	0.88869	0.438145
ACOX2	-	-0.675369
ACOX3	0.71668	0.38977
ACOXL	0.893518	0.492651
ACP1	2.44136	2.90462
ACP2	0.620976	0.718738
ACP5	1.35766	1.47866
ACP6	0.942621	0.644202
ACPP	0.811611	-
ACR	1.25229	-
ACRV1	1.08714	-
ACSBG1	1.61803	-
ACSL1	-1.38738	-1.4385
ACSL3	-	0.837932
ACSL4	-0.619951	-0.730315
ACSL5	-	-0.597062
ACSL6	1.31186	0.72441
ACSM1	1.06455	-
ACSM5	-	-1.25134
ACSS3	-	-0.764142
ACTA1	1.00571	1.01773
ACTA2	-1.27922	-1.71882
ACTB	1.81608	1.13897
ACTG1	-	1.06154
ACTG2	-1.77198	-2.24113
ACTL6A	-	1.279
ACTL6B	1.16975	0.660435
ACTL7A	1.04291	0.58385
ACTL7B	1.02788	0.74064
ACTL8	1.26471	1.12495
ACTN1	0.844823	1.17847
ACTN2	1.22736	0.727238
ACTN3	0.980013	-
ACTN4	-	1.14333
ACTR1A	1.05527	1.06634
ACTR1B	0.691539	0.851073
ACTR2	1.21315	1.87506
ACTR3	1.66252	2.30706
ACTR3B	-	1.02755
ACTR5	0.891171	1.10264
ACTR6	-	0.640445
ACVR1	-	-0.637405
ACVR1B	1.09951	0.472059
ACVR2A	-	-0.3561
ACVRL1	0.568138	-
ACYP1	-	0.565202
ADA	1.02385	0.945134
ADAM10	0.992076	0.864424
ADAM11	1.1114	-
ADAM12	0.830404	-
ADAM15	1.65242	1.47734
ADAM17	0.963608	0.35213
ADAM19	1.54658	1.11745
ADAM2	1.12207	0.484282
ADAM20	0.976661	-
ADAM22	1.04426	0.389964
ADAM23	0.848598	0.416506
ADAM28	1.48558	0.646581
ADAM30	1.18505	0.616867
ADAM3A	0.976272	-
ADAM7	0.948541	-
ADAM8	1.17801	0.900279
ADAM9	-	0.803085
ADAMDEC1	2.89598	3.16233
ADAMTS1	-2.18272	-2.13569
ADAMTS12	1.10696	0.614257
ADAMTS13	0.851344	0.626898
ADAMTS2	-	-0.641928
ADAMTS20	1.02125	0.430101
ADAMTS5	-4.13174	-4.36556
ADAMTS6	1.08743	-
ADAMTS7	1.22532	1.12602
ADAMTS8	0.906271	-
ADAMTSL2	1.36381	0.985375
ADAMTSL3	-	-0.799891
ADAMTSL4	0.814394	-
ADAP1	1.11608	0.931562
ADAP2	0.913948	0.533075
ADAR	1.17252	1.75495
ADARB1	1.25871	-0.64697
ADARB2	0.825536	-
ADAT1	0.623935	0.615956
ADCK2	0.939951	0.690035
ADCK3	-	-0.532557
ADCK4	0.992221	0.484851
ADCY1	0.876073	-1.28735
ADCY10	1.08201	0.566188
ADCY2	1.06853	0.423
ADCY3	-	0.246651
ADCY7	-	0.449396
ADCY8	0.942476	0.430539
ADCY9	1.0885	-1.24329
ADCYAP1	1.1271	0.588977
ADCYAP1R1	0.932131	-
ADD1	-1.05342	-1.06468
ADD2	1.08043	-
ADD3	-0.945398	-0.972328
ADGB	1.06764	0.461099
ADH1B	-4.35977	-5.95655
ADH1C	-1.04698	-1.89617
ADH5	-0.914005	-0.863533
ADH6	1.18337	0.488102
ADIPOQ	-5.16637	-6.34493
ADIPOR1	1.09401	1.34479
ADK	0.887071	1.2511
ADM	-1.15027	-0.948402
ADM2	1.00754	0.710951
ADNP	-	0.829487
ADNP2	-	0.437387
ADO	-	0.583566
ADORA1	0.865191	0.770821
ADORA2B	0.985918	0.878484
ADORA3	1.22981	-
ADPGK	1.10725	1.22853
ADPRH	1.01784	-
ADPRM	0.770414	-
ADRA1A	0.900895	0.481948
ADRA1B	0.943735	0.479751
ADRA1D	1.01468	0.623147
ADRA2A	-1.65572	-2.93325
ADRA2B	1.25723	0.603484
ADRB1	1.08792	-
ADRB2	-0.854933	-1.88787
ADRB3	0.9896	0.577195
ADRBK1	1.43168	1.4819
ADRBK2	-	-1.02219
ADRM1	1.40146	2.30399
ADSL	0.786807	1.10608
ADSS	0.840183	1.56372
AEN	0.888028	0.9316
AES	0.930973	1.05591
AFF1	-1.06243	-1.0114
AFF2	1.09242	-
AFF3	0.886355	-
AFF4	1.21561	0.555957
AFG3L2	0.82314	1.06132
AFM	1.01093	-
AFTPH	0.932917	0.637993
AGA	0.927243	0.647055
AGAP1	-0.502923	-0.40604
AGAP2	1.06412	0.751863
AGBL2	0.898835	-
AGBL3	0.724103	0.390884
AGBL5	0.836785	0.872177
AGER	0.562514	0.363794
AGFG1	1.12493	0.958283
AGFG2	0.971635	0.501155
AGGF1	0.591849	0.648548
AGK	1.05151	0.992076
AGL	-	-0.671172
AGPAT1	0.702334	0.526627
AGPAT3	0.986329	0.669257
AGPAT4	0.832623	-
AGPAT5	-	0.605215
AGPS	0.610387	0.649732
AGRN	1.13821	0.437375
AGRP	0.984303	0.559409
AGT	1.44367	0.666529
AGTPBP1	0.947545	0.431081
AGTR1	-2.19418	-3.29295
AGTR2	0.974898	-
AGXT	0.967765	-
AGXT2L1	1.05807	0.456938
AHCTF1	0.437211	0.820353
AHCY	1.44139	2.00225
AHCYL1	-0.868027	-0.479865
AHCYL2	1.15542	0.586296
AHDC1	0.713698	0.668243
AHI1	0.859095	0.438337
AH-K	-1.61054	-1.75557
AHSA1	1.05725	1.40034
AHSG	1.09095	0.535675
AHSP	0.976421	-
AICDA	1.07157	-
AIDA	-	0.983014
AIF1	1.04542	0.831382
AIFM1	1.27168	1.2641
AIM1L	1.27895	1.18907
AIM2	1.94764	1.38506
AIMP1	0.870676	0.841166
AIMP2	1.25391	1.3693
AIP	1.0798	0.91963
AIPL1	1.19265	0.660565
AIRE	0.870687	-
AJAP1	1.09971	-
AK1	0.767156	-
AK2	0.60064	1.00698
AK5	-1.51446	-2.31296
AKAP1	0.822247	0.45532
AKAP10	0.996666	0.810774
AKAP11	0.971665	-0.65783
AKAP12	-2.51801	-3.49746
AKAP13	1.00817	-0.794325
AKAP17A	1.13169	0.581664
AKAP3	0.851174	-
AKAP4	1.00919	0.426821
AKAP5	1.10399	-
AKAP6	0.838389	-
AKAP7	1.12629	-0.608776
AKAP8	1.1117	0.948222
AKAP8L	1.18585	1.27683
AKAP9	1.05455	0.618127
AKIP1	0.979079	0.865567
AKIRIN1	0.915334	0.944379
AKIRIN2	0.922852	-
AKIRIN2-AS1	1.0482	-
AKR1A1	1.32049	1.17996
AKR1B10	1.44423	0.845657
AKR1C1	-2.12936	-2.48276
AKR1C2	-2.20991	-2.75386
AKR1C3	-2.37348	-2.87312
AKR1C4	0.865889	-
AKR1D1	1.3836	-
AKR7A2	-	0.588296
AKR7A3	0.878695	-
AKT1	0.996	1.37276
AKT2	0.973255	0.936198
AKT3	-1.32024	-0.567879
AKTIP	0.630644	0.538474
ALAD	-0.852995	-0.953812
ALAS1	-	0.736745
ALAS2	1.36547	-
ALB	-	-1.72851
ALDH18A1	1.67139	2.01386
ALDH1A1	-1.95025	-2.60792
ALDH1A2	0.702784	-2.16236
ALDH1A3	-	-1.01648
ALDH1B1	1.3303	1.16353
ALDH1L1	-	-0.578232
ALDH2	-1.31455	-1.25926
ALDH3A1	0.913524	0.505104
ALDH3A2	-1.25606	-0.605991
ALDH3B1	1.06106	0.826755
ALDH3B2	1.84095	1.1902
ALDH5A1	-	-0.69059
ALDH6A1	-	-0.722849
ALDH7A1	-0.448578	-0.644565
ALDH8A1	0.903357	-
ALDOA	1.10595	1.8485
ALDOB	1.0164	0.357326
ALDOC	-0.996966	-1.04502
ALG12	0.974015	0.657283
ALG13	1.06413	-1.0135
ALG3	1.63451	1.59249
ALG5	-	0.511006
ALG6	1.11564	1.22526
ALG8	1.02387	0.816691
ALK	1.10772	0.664005
ALKBH1	0.81296	-
ALKBH4	1.18043	0.98922
ALMS1	-	0.41584
ALOX12	1.10484	-
ALOX12B	1.03821	-
ALOX12P2	0.814879	-
ALOX15	1.11259	0.592918
ALOX5	1.24104	1.00831
ALOX5AP	1.66055	1.55859
ALOXE3	1.09237	-
ALPI	1.13193	0.587856
ALPK1	1.02747	0.789259
ALPK3	0.732228	-
ALPP	0.943129	-
ALPPL2	0.926572	0.387884
ALS2CL	0.702095	-
ALS2CR8	0.628736	-
ALX3	0.953643	-
ALX4	1.04574	0.515196
AMACR	0.982579	0.516339
AMBP	1.1397	0.710942
AMBRA1	0.38882	0.413154
AMD1	1.22775	1.62992
AMDHD2	1.12731	0.843541
AMELX	1.01979	0.482447
AMELY	1.14687	0.468517
AMFR	0.700219	0.402875
AMH	1.37989	0.992151
AMHR2	0.910885	-
AMIGO2	-2.07166	-3.0558
AMMECR1	1.89932	1.88174
AMN	1.24151	0.926524
AMOTL2	-2.13084	-2.32111
AMPD1	-	-0.602207
AMPD2	0.810721	0.86878
AMPD3	1.19728	0.939254
AMT	-	-0.902654
AMZ2	-	1.06091
A-PC1	0.910772	0.715644
A-PC13	1.00292	-
A-PC15	0.910607	0.945725
A-PC2	0.819047	0.697338
A-PC5	1.70044	0.806032
ANG	-0.628927	-1.08355
ANGEL1	0.935394	0.71413
ANGEL2	0.956522	1.01757
ANGPT1	-1.18131	-1.17692
ANGPT4	0.975018	-
ANGPTL2	-1.59211	-1.99059
ANK1	1.26701	0.581398
ANK2	-1.77337	-2.59224
ANK3	-	0.716517
ANKFY1	0.711995	-
ANKH	-	-0.698015
ANKHD1	0.890354	0.89617
ANKLE2	1.02197	1.30798
ANKMY1	0.835013	0.414104
ANKMY2	-	-0.565728
ANKRA2	-	-0.780014
ANKRD10-IT1	0.544395	0.470058
ANKRD12	-	-0.815931
ANKRD17	-	0.327069
ANKRD2	1.29126	-
ANKRD26	1.04218	0.388748
ANKRD27	-	0.733215
ANKRD28	-	-0.452279
ANKRD34C	0.965934	-
ANKRD36BP2	0.645314	0.346267
ANKRD40	0.824642	0.531333
ANKRD46	-	-0.537012
ANKRD49	0.797967	-
ANKRD5	0.980556	0.544171
ANKRD53	0.991904	0.434088
ANKRD6	-	-0.461618
ANKRD7	0.992828	-
ANKS1A	-	-0.292166
ANKS1B	0.957654	-
ANKZF1	1.00344	0.917574
ANO1	-2.19026	-2.34185
ANO10	0.468938	0.363434
ANO2	0.950917	-
ANP32A	0.899017	1.13985
ANP32A-IT1	0.96325	0.520154
ANP32B	-	0.851415
ANP32C	0.967252	0.408556
ANP32E	1.59776	2.15385
ANPEP	-1.68177	-1.51713
ANTXR1	1.32958	1.15328
ANXA1	-2.1022	-1.54406
ANXA11	-0.658297	-1.05338
ANXA13	1.0084	-
ANXA2	-	0.671215
ANXA2P2	-	0.503181
ANXA2P3	0.555253	0.479149
ANXA4	0.815089	1.15415
ANXA7	-0.46476	-0.337989
ANXA9	1.03832	-
AOAH	1.20519	0.993974
AOC3	-3.03859	-4.15544
AOC4	0.806878	0.435775
AOX1	-1.086	-0.49589
AP1B1	0.794306	1.14742
AP1G1	0.728245	0.585986
AP1G2	0.79292	0.410735
AP1M2	1.61038	1.42983
AP1S1	1.67913	2.0973
AP1S2	0.80812	0.469256
AP2A2	0.708176	0.761388
AP2B1	1.16288	1.05104
AP2M1	1.00244	1.60696
AP2S1	1.46451	1.67724
AP3B1	0.68626	0.447819
AP3B2	0.859078	-
AP3D1	0.757392	0.630454
AP3M2	0.768899	0.440789
AP3S1	-	0.371701
AP3S2	0.727924	-0.427183
AP4E1	1.03088	-
AP4M1	1.4385	1.1194
AP4S1	0.613253	0.452606
AP5S1	0.956555	0.774272
AP5Z1	0.905864	0.982584
APAF1	0.627017	0.328584
APBA2	1.53384	1.30893
APBA3	1.20961	1.06751
APBB1	0.670157	-
APBB1IP	0.924509	-
APBB2	-0.806613	-1.12035
APC	1.00252	-0.550418
APC2	1.07022	0.78122
APCS	0.867927	-
APEH	1.04975	0.664076
APEX1	0.72582	0.818503
APEX2	1.32549	1.39088
APH1A	1.22372	1.84676
APH1B	0.824558	-
API5	1.18867	0.850168
APLNR	-	-0.632574
APLP1	1.30478	0.890977
APLP2	0.889298	1.12467
APMAP	-	0.827147
APOA1	1.16455	0.737475
APOA2	0.861635	-
APOA4	1.21914	0.957888
APOB	-	-0.588113
APOBEC1	0.835015	-
APOBEC3A	1.45503	1.50501
APOBEC3B	2.35724	3.18772
APOBEC3C	-	0.46212
APOBEC3F	1.16104	0.853627
APOBEC3G	0.933574	0.41636
APOBR	1.13261	0.700826
APOC1	1.9301	2.09893
APOC2	1.37562	1.08529
APOC3	0.747236	-
APOC4	0.804462	-
APOD	-2.34555	-2.86398
APOE	1.57439	2.15913
APOF	0.856548	0.51185
APOL1	0.632741	0.562922
APOL2	0.999802	0.770989
APOL5	1.00969	-
APOL6	1.11714	0.759586
APOLD1	-1.81528	-2.23588
APOM	0.635766	-
APOO	1.68775	1.6745
APOOL	1.16341	-0.54476
APP	-1.38141	-0.667407
APPBP2	-0.901185	-1.10848
APPL1	-	-0.480076
APRT	1.25339	1.41407
APTX	0.687369	0.738583
AQP1	-1.45553	-2.1615
AQP3	1.30594	0.776761
AQP4	0.920508	0.581926
AQP5	0.815451	1.04501
AQP6	1.22593	0.459725
AQP7	-	-1.06749
AQP8	0.919665	-
AQP9	1.50803	1.27219
AQR	0.491743	0.327659
AR	0.756163	-0.757158
ARAF	0.908661	0.585827
ARAP1	0.73952	0.70398
ARAP2	-	-0.840512
ARAP3	-	-0.975819
ARC	0.965405	-
ARCN1	-	0.575282
AREG	0.999403	-2.12623
ARF1	1.14798	1.96799
ARF3	0.705698	0.736287
ARF4	1.85116	2.41283
ARF5	1.15555	1.72842
ARF6	1.5629	1.63487
ARFGAP1	1.13013	1.11898
ARFGAP2	0.547389	0.58619
ARFGAP3	-	0.369761
ARFGEF1	1.48904	1.32749
ARFGEF2	1.40604	1.43397
ARFIP1	0.983725	0.866543
ARFIP2	0.631335	0.802233
ARFRP1	1.04169	0.680754
ARG2	1.00557	1.05286
ARHGAP1	1.03512	0.727174
ARHGAP11A	1.32171	0.694167
ARHGAP15	1.22549	0.630432
ARHGAP17	0.380336	-
ARHGAP19	-0.61086	-0.95896
ARHGAP22	1.10671	1.00406
ARHGAP24	-	-0.601825
ARHGAP25	0.52837	0.581851
ARHGAP26	0.857374	0.409652
ARHGAP28	0.952129	-
ARHGAP29	-0.915068	-0.592601
ARHGAP32	0.936794	0.694848
ARHGAP33	0.908308	0.680479
ARHGAP35	0.904037	0.624309
ARHGAP4	0.923481	0.56945
ARHGAP44	0.826655	-
ARHGAP5	-0.792062	-0.79567
ARHGAP6	-1.01061	-1.74468
ARHGDIA	1.12226	1.39298
ARHGDIB	0.718763	0.799056
ARHGDIG	0.921595	0.529935
ARHGEF1	0.960828	1.05335
ARHGEF10	0.936077	0.42
ARHGEF11	0.777276	0.69662
ARHGEF12	-	-0.50961
ARHGEF15	0.811726	-1.11418
ARHGEF16	1.08063	0.830467
ARHGEF18	0.896242	0.795009
ARHGEF2	1.30874	1.23177
ARHGEF26	0.936537	-
ARHGEF28	-	-0.647124
ARHGEF38	1.16825	-
ARHGEF4	0.934887	0.608993
ARHGEF40	-1.52764	-0.618141
ARHGEF5	-	-0.538197
ARHGEF6	-0.913676	-1.1033
ARHGEF7	0.612938	0.597841
ARHGEF9	1.33045	1.36526
ARID1A	1.2984	0.885044
ARID3A	0.772287	0.528839
ARID4A	-	-0.601395
ARID4B	-	0.419357
ARID5B	-1.20658	-1.46672
ARIH1	0.983067	1.14061
ARIH2	1.14533	0.801325
ARL1	1.2177	0.409494
ARL14	0.968536	-
ARL17A	1.06328	0.575106
ARL2	-	0.304528
ARL2BP	0.626166	0.448042
ARL3	0.898367	0.633265
ARL4A	-1.13518	-1.03894
ARL4C	1.04003	0.512555
ARL4D	0.703449	-
ARL5A	-	0.406394
ARL6IP1	-	1.34513
ARL6IP4	-	0.997344
ARL6IP5	-	0.53209
ARL8B	-	0.868233
ARMC1	-	1.12132
ARMC4	0.869463	-
ARMC6	1.2366	0.962982
ARMC7	1.0142	0.774195
ARMC8	0.704332	0.622087
ARMC9	1.08109	0.877671
ARMCX1	-1.66866	-1.93651
ARMCX2	-	-0.881205
ARMCX3	-0.867225	-0.529919
ARNT	0.793098	0.704094
ARNT2	1.29194	1.06076
ARNTL	0.660357	-
ARNTL2	1.53162	1.54236
ARPC1A	1.20348	1.47152
ARPC1B	1.69625	2.25606
ARPC2	-	1.38672
ARPC3	-	1.46977
ARPC4	2.02329	2.2803
ARPC5	1.08902	1.52299
ARPC5L	1.53965	2.16849
ARPP19	1.18946	0.981868
ARRB1	-	-0.430573
ARRB2	1.11317	0.851101
ARSA	0.947765	0.841142
ARSB	1.19975	-
ARSD	1.27516	1.14758
ARSE	1.10785	0.477156
ARSF	1.10321	0.545852
ART1	0.823913	-
ART3	1.80808	1.88481
ARTN	1.35045	0.858234
ARVCF	1.17477	0.964523
ASAH1	1.0232	0.558762
ASAP1	1.0737	1.03669
ASAP3	0.856099	-
ASB4	1.0848	-
ASB6	1.00955	0.765236
ASB7	1.13943	-
ASB8	-	-0.87622
ASB9	0.772904	0.382455
ASCC1	0.682722	0.876255
ASCC2	0.845074	0.911412
ASCC3	0.785684	1.02188
ASCL1	1.07733	0.501879
ASCL2	1.1181	0.735661
ASF1A	1.08728	1.66342
ASF1B	1.84345	1.83024
ASGR1	0.795282	0.446264
ASGR2	1.31922	0.583583
ASH2L	0.513568	-
ASIC2	0.906978	-
ASIC3	1.31522	0.66307
ASIC4	1.11964	0.566869
ASL	0.87557	0.676567
ASMT	0.919696	-
ASMTL	-	-0.546779
ASMTL-AS1	0.947891	-
AS-1	1.3999	1.37627
ASNS	1.67764	2.25034
ASNSD1	-	0.497328
ASPA	-1.18491	-2.10524
ASPH	0.816551	0.417277
ASPHD1	1.0019	0.729935
ASPM	3.48513	4.29717
ASPSCR1	1.14515	1.382
ASRGL1	1.15524	0.676121
ASS1	-	0.9997
ASUN	1.01233	1.40822
ASXL1	0.821447	0.727249
ATAD2	2.56134	3.20187
ATAD2B	0.791084	0.91258
ATAD3A	1.10943	1.3341
ATAD5	1.19757	0.828481
ATAT1	1.13483	0.726472
ATF1	-0.726763	-0.968803
ATF2	1.20446	0.991795
ATF3	-1.96961	-1.86699
ATF4	-	0.877777
ATF5	1.15311	1.33338
ATF6	0.946847	0.762338
ATF6B	0.937878	0.511943
ATF7IP	0.917066	0.455735
ATF7IP2	0.794933	-
ATG10	0.84885	-
ATG12	1.1577	0.952289
ATG13	0.604792	0.496777
ATG14	-	-0.755902
ATG16L1	1.28815	0.85833
ATG2A	0.457024	0.309093
ATG2B	-	-0.377912
ATG3	0.53976	0.281253
ATG4A	0.77084	0.361575
ATG4B	0.980629	0.933126
ATG5	1.15098	1.64526
ATG7	0.833328	0.502937
ATIC	1.51385	1.93764
ATM	1.18539	0.742334
ATMIN	0.627196	0.937366
ATN1	1.16613	0.427775
ATOH1	1.05394	0.4545
ATOX1	1.67897	1.75727
ATP10A	0.872175	0.407738
ATP10B	0.761466	-
ATP10D	-	-0.745486
ATP11A	0.685258	0.832902
ATP11B	-	-0.339996
ATP13A1	1.03857	0.967411
ATP13A2	1.35313	1.13
ATP13A3	1.04438	0.504024
ATP1A1	-	1.17131
ATP1A2	-1.61157	-1.3662
ATP1A3	1.01154	-
ATP1B3	1.11319	1.57432
ATP1B4	0.931124	0.484838
ATP2A1	0.8757	0.430095
ATP2A2	1.34919	1.99157
ATP2A3	1.44948	0.97824
ATP2B1	-0.777752	-0.65008
ATP2B2	1.04751	0.542719
ATP2B3	1.12449	0.576349
ATP2B4	0.732174	0.482581
ATP2C1	0.743039	0.688997
ATP2C2	1.54648	0.724803
ATP4A	1.20134	-
ATP4B	1.03394	-
ATP5B	-	0.847912
ATP5C1	1.40125	1.92396
ATP5D	0.791093	1.12308
ATP5E	-	1.37813
ATP5F1	-	1.24406
ATP5G1	0.864463	1.1732
ATP5G2	0.960794	1.17615
ATP5G3	0.857078	1.63079
ATP5H	1.08728	1.71811
ATP5I	-	0.801087
ATP5J	-	0.498021
ATP5J2	1.30932	2.11361
ATP5L	0.874121	1.38958
ATP5O	-	1.07101
ATP5S	0.78458	0.37699
ATP5SL	0.454951	-
ATP6AP1	1.21546	1.10152
ATP6AP2	1.00472	0.426366
ATP6V0A1	0.810126	0.396995
ATP6V0A2	0.915835	1.01502
ATP6V0A4	0.928973	0.640304
ATP6V0B	2.01073	2.73933
ATP6V0C	1.17995	1.38368
ATP6V0D1	1.03074	0.854525
ATP6V0E1	1.05378	0.715306
ATP6V0E2	1.023	0.812981
ATP6V1A	1.39484	1.23158
ATP6V1B1	0.684575	-
ATP6V1B2	1.25783	1.13629
ATP6V1C1	0.897929	1.01451
ATP6V1D	0.627191	0.691791
ATP6V1E1	-	0.940955
ATP6V1F	1.31496	1.61663
ATP6V1G1	-	1.12319
ATP6V1H	0.734541	0.826209
ATP7A	-	-1.13529
ATP8A1	1.46683	0.728569
ATP8A2	1.04589	-
ATP8B2	0.81083	0.448712
ATP8B3	0.95056	0.496263
ATP8B4	-	-0.649858
ATP9A	0.772965	-
ATP9B	0.709715	-0.597648
ATPAF2	0.986017	0.869337
ATPIF1	-	1.00341
ATR	0.71182	0.561383
ATRAID	-	0.83387
ATRN	0.632255	-0.286189
ATRNL1	1.28982	-
ATRX	-	-0.440311
ATXN10	-	0.496337
ATXN2L	1.09247	0.940993
ATXN3	1.11657	0.731698
ATXN7	-	-0.611328
ATXN7L1	0.758829	0.52917
ATXN7L3B	0.672693	0.772609
ATXN8OS	1.04815	-
AUH	-0.632322	-0.827863
AUNIP	1.27829	0.958491
AUP1	1.20933	1.55294
AURKA	2.15547	2.31647
AURKAIP1	1.26829	1.69583
AURKB	2.22815	2.66841
AVEN	0.854439	0.782317
AVIL	1.27449	0.618327
AVL9	1.46976	1.2045
AVP	1.02407	0.600065
AVPR1A	0.849473	0.444968
AVPR1B	0.87758	-
AVPR2	0.625723	0.323855
AXIN1	0.880285	0.648877
AXL	-	-0.752862
AZGP1	-	-1.20241
AZGP1P1	0.990263	-
AZI1	0.672025	0.690481
AZI2	-0.625382	-0.8903
AZIN1	1.1843	1.62459
AZU1	0.957501	0.482417
B2M	-	0.460956
B3GALNT1	0.703872	0.797629
B3GALT1	1.08975	-
B3GALT2	0.930331	0.386461
B3GALT4	1.09767	0.788926
B3GALT5	1.10487	-
B3GAT1	0.978051	0.43222
B3GAT3	1.16331	1.19938
B3GNT1	-	-0.867164
B3GNT2	1.46256	0.908738
B3GNT3	0.834483	0.450813
B3GNT4	1.06743	-
B3GNTL1	0.930279	0.939482
B4GALNT1	1.02989	0.553511
B4GALT1	1.18181	0.852906
B4GALT2	0.965453	1.38581
B4GALT3	1.4863	1.69288
B4GALT4	0.963965	1.02534
B4GALT5	0.627095	1.31548
B4GALT6	-	-0.600919
B4GALT7	1.21046	1.12201
B9D1	0.805654	0.593269
B9D2	1.17047	0.82969
BAALC	-	-0.475457
BAAT	1.08633	0.562305
BABAM1	1.12864	1.523
BACE1	-	-0.61051
BACE2	0.995845	1.82217
BACH1	1.03984	0.57119
BACH2	-	-1.07453
BAD	1.13044	0.969338
BAG2	1.00901	1.58512
BAG5	-	0.560701
BAG6	0.833947	1.28449
BAGE	1.28998	0.618915
BAHCC1	0.590782	0.563954
BAHD1	0.547899	0.487408
BAI1	1.14348	0.581149
BAI2	1.02615	0.385083
BAI3	0.729512	-
BAIAP2	0.932286	0.718225
BAIAP3	0.663826	-
BAK1	1.14978	1.13534
BAMBI	1.04493	1.81685
BANF1	1.31264	2.07445
BANP	0.994468	1.01358
BAP1	0.491829	0.303262
BARD1	1.61119	1.77018
BARX1	1.20454	0.985442
BARX2	0.630889	-
BASP1	1.49524	1.31593
BATF	1.50427	1.09688
BATF3	0.986881	0.616817
BAX	1.49875	1.77241
BAZ1A	0.679176	0.714511
BAZ1B	0.609156	0.783232
BAZ2A	0.76804	0.355889
BAZ2B	-0.536986	-0.941882
BBC3	0.945221	0.970228
BBIP1	-	-0.749276
BBOX1	-	-0.82481
BBS1	-	-0.696743
BBS10	-	-0.738481
BBS7	0.609537	0.342058
BBS9	0.461165	-0.342606
BBX	-1.28727	-1.24674
BCAM	-	-0.714342
BCAN	1.06255	0.670624
BCAP29	0.95187	0.575258
BCAP31	-	1.21202
BCAR3	-	-0.800723
BCAS1	1.16208	0.772479
BCAS2	-	0.674424
BCAS4	1.65289	1.13355
BCAT1	1.42836	1.09689
BCAT2	0.943917	0.756104
BCCIP	0.555895	0.994444
BCHE	-	-1.50297
BCKDHA	0.502463	-
BCKDK	0.684383	0.728616
BCL11A	-	0.791838
BCL11B	1.2955	0.657618
BCL2	-1.49861	-2.67234
BCL2A1	2.41368	2.95494
BCL2L1	1.074	1.04428
BCL2L10	1.06484	0.553355
BCL2L11	1.20767	0.66535
BCL2L14	1.02941	-
BCL2L2	-	-0.486767
BCL3	1.33976	0.807644
BCL6	0.6873	-0.729483
BCL7A	0.452423	0.352408
BCL7B	0.740667	0.493053
BCL7C	1.05024	1.17741
BCL9	0.825324	0.518789
BCLAF1	-	-0.443763
BCMO1	1.0374	-
BCR	0.712937	0.691402
BCS1L	0.687244	0.679181
BDH1	1.35509	1.19879
BDH2	-	-0.558103
BDKRB1	0.824471	-
BECN1	0.57406	0.614399
BEGAIN	0.668023	-
BEND5	-	-0.584045
BEST1	0.87758	0.544393
BET1	0.642353	0.627198
BET1L	1.02141	0.841728
BEX1	-	-0.726827
BEX4	-	-0.707171
BFAR	1.06012	1.10119
BFSP1	1.00787	-
BFSP2	1.05113	0.523875
BGN	1.9073	2.09985
BHLHE40	1.35633	1.01859
BHLHE41	-1.77755	-2.1337
BHMT2	-1.21775	-1.82615
BICC1	-1.12006	-2.07261
BICD1	0.741049	-
BID	1.10048	1.11221
BIK	1.63187	1.53719
BIN2	1.485	1.01127
BIN3	0.413156	-
BIRC2	-	0.747424
BIRC3	1.47882	1.43271
BIRC5	2.06389	1.90563
BIRC7	0.971814	0.519454
BLCAP	-	-0.719308
BLK	1.48961	0.904808
BLM	1.55216	1.02092
BLMH	0.861801	0.946573
BLNK	1.21465	0.973603
BLOC1S1	0.839362	0.891727
BLVRA	1.04872	0.720688
BLVRB	0.86978	0.633689
BLZF1	0.519634	0.280302
BMP1	0.874954	1.08713
BMP10	1.23408	-
BMP2K	0.616286	-
BMP3	1.14924	0.452575
BMP4	-	-0.458831
BMP6	-	-0.449511
BMP7	1.33094	0.760289
BMP8A	1.26255	0.869182
BMP8B	0.998086	-
BMPR1A	-0.65758	-0.4182
BMPR1B	1.47138	-
BMPR2	0.60146	0.738046
BMS1	0.809153	1.14515
BMX	-	-1.20914
BNIP1	0.933194	0.428854
BNIP3	1.05023	1.65177
BNIP3L	-1.46665	-1.36338
BOK	1.13607	0.857396
BOLA1	0.983856	1.34384
BOP1	2.09812	2.52336
BORA	1.74214	1.7413
BPESC1	1.06019	0.501431
BPGM	0.735074	0.488307
BPHL	0.690211	0.876738
BPNT1	0.867953	-
BPTF	-	0.591494
BRAP	0.730055	0.381879
BRCA1	1.18546	0.804075
BRCA2	1.44088	1.26711
BRCC3	1.75795	1.39861
BRD1	-	0.458336
BRD2	0.828555	0.986466
BRD3	-	0.546601
BRD4	0.679199	0.79559
BRD7	-	0.968242
BRD7P3	1.00724	-
BRD9	0.62568	0.501326
BRE	0.737418	0.387903
BRF1	1.06377	0.768323
BRF2	0.85915	0.51061
BRIP1	1.25886	1.11937
BRIX1	0.676573	0.75254
BRMS1	1.42669	1.44064
BRS3	1.22714	-
BRSK2	1.18126	0.670051
BRWD1	0.635345	0.476879
BSCL2	1.36005	1.40198
BSDC1	-	0.623191
BSG	1.09625	1.46667
BSPRY	1.41614	1.04699
BST2	1.6612	2.13782
BTBD1	-	0.452968
BTBD2	0.656245	0.7116
BTBD7	1.00121	-
BTC	1.06392	0.58824
BTF3	0.606496	0.667816
BTF3P11	0.872665	0.459828
BTG2	-0.863234	-1.3733
BTG3	0.606537	1.19287
BTG4	1.12096	-
BTK	1.42011	0.744112
BTN2A1	0.680051	0.87338
BTN2A2	0.855599	0.903716
BTN2A3P	1.00652	-
BTN3A1	1.26709	1.16593
BTN3A2	1.00296	1.52706
BTN3A3	-	0.763594
BTNL3	1.00785	-
BTRC	0.822573	0.640874
BUB1	2.95401	3.83728
BUB1B	2.7888	3.73181
BUB3	0.630388	0.845763
BUD31	1.11808	1.73336
BYSL	1.66515	1.73661
BZW1	1.14938	1.23833
BZW2	1.37699	1.76855
C10orf10	-1.26336	-1.04091
C10orf116	-2.23064	-2.95176
C10orf12	1.13985	0.658883
C10orf137	0.947738	0.650072
C10orf2	0.912144	0.765803
C10orf57	0.725997	0.427273
C10orf95	0.930414	-
C11orf10	-	1.35122
C11orf24	1.07553	1.45427
C11orf30	0.583844	0.538655
C11orf48	1.55799	1.70196
C11orf49	0.686787	-
C11orf58	-	0.676712
C11orf63	-	-0.670099
C11orf67	0.836287	0.428138
C11orf73	-	0.639761
C11orf75	1.41374	1.45056
C11orf80	1.58304	1.53194
C11orf9	1.00272	0.605832
C12orf29	-	-0.554534
C12orf4	1.16034	1.05864
C12orf44	0.871553	1.30882
C12orf49	1.07905	0.628838
C12orf5	1.62592	1.52871
C12orf52	1.08987	0.796547
C14orf1	0.992404	0.737184
C14orf102	0.949289	0.502545
C14orf105	0.874425	0.479079
C14orf132	-0.96335	-1.42059
C14orf159	-	-0.345666
C14orf166	-	0.97726
C14orf169	0.89088	1.00141
C14orf2	-	1.02372
C14orf45	1.17082	-1.01701
C14orf56	0.848676	0.409541
C14orf79	0.81672	0.446874
C15orf39	0.896395	0.773901
C15orf44	0.772323	0.561665
C16orf3	0.97116	-
C16orf45	-	-0.910282
C16orf53	1.2449	1.23757
C16orf58	0.853507	0.999321
C16orf59	1.45369	1.2681
C16orf62	-	0.34287
C16orf7	0.781168	0.744354
C16orf70	0.869689	-
C16orf71	1.06831	0.508192
C16orf80	-	0.934989
C16orf88	1.14761	0.995412
C17orf101	1.12313	0.829579
C17orf108	-	-0.564555
C17orf53	1.08338	0.547226
C17orf59	1.15374	0.664207
C17orf62	0.995116	1.14497
C17orf70	0.831817	0.844574
C17orf75	0.433399	0.362792
C17orf80	0.926351	0.75826
C18orf1	1.25539	-1.0588
C18orf25	1.22165	0.518167
C18orf8	0.718492	0.652783
C19orf10	1.47763	1.86503
C19orf21	1.29249	0.611974
C19orf24	1.03622	1.03455
C19orf26	1.02599	0.604581
C19orf40	1.25374	0.993695
C19orf42	-	0.296294
C19orf53	1.05301	1.18901
C19orf57	1.08749	0.814751
C19orf6	1.12957	1.02023
C19orf60	1.02446	1.1723
C19orf66	0.744332	0.385045
C19orf73	0.869014	-
C1GALT1	0.662721	0.881226
C1GALT1C1	0.945928	0.738138
C1orf106	2.39759	2.94933
C1orf112	1.6944	1.9997
C1orf114	0.951258	-
C1orf115	-1.23292	-1.62139
C1orf116	1.24537	0.576224
C1orf129	0.86312	-
C1orf159	1.04817	-
C1orf174	-	0.539412
C1orf21	-	-1.0836
C1orf216	0.607882	0.469083
C1orf222	0.961737	-
C1orf27	-	0.606989
C1orf35	1.30517	1.41613
C1orf50	0.455326	-
C1orf54	0.817183	0.601011
C1orf56	1.4946	1.00195
C1orf63	-	0.465521
C1orf68	1.11139	0.721302
C1QA	-	0.840035
C1QB	-	1.24308
C1QBP	0.883706	1.41206
C1QL1	1.17941	0.646821
C1QTNF3	0.834501	-
C1RL	-0.741654	-0.811134
C1S	-1.00299	-0.669223
C2	0.975395	0.7593
C20orf111	1.08695	1.20719
C20orf195	0.91121	0.514793
C20orf20	1.06458	1.36107
C20orf24	1.66646	2.36659
C20orf27	0.506916	0.644944
C20orf43	-	0.690956
C21orf2	1.30867	0.914323
C21orf33	1.25449	0.309819
C21orf59	0.839888	1.25813
C21orf62	0.866215	-
C21orf7	0.973355	-
C21orf91	0.847273	0.777117
C22orf24	0.993328	-
C22orf26	0.933977	-
C22orf28	-	0.705113
C22orf29	0.991855	0.940515
C22orf31	1.06571	-
C22orf43	1.01156	0.44881
C22orf46	0.611246	-
C2CD2	-1.079	-1.14357
C2CD2L	0.882468	0.497062
C2CD3	0.935478	0.479987
C2orf18	0.7261	-
C2orf27A	0.825769	-
C2orf43	0.565942	-
C2orf44	0.784343	0.706076
C2orf47	0.893561	1.20272
C2orf54	1.83328	1.30301
C2orf56	0.770537	0.394263
C2orf68	-	-0.614224
C2orf72	1.17618	0.663428
C2orf83	1.01571	-
C3	-1.52443	-1.22341
C3orf14	1.01255	1.1329
C3orf27	1.06814	0.43333
C3orf36	1.37682	-
C3orf37	0.704008	0.840336
C3orf52	1.04689	0.520674
C4BPB	0.633695	-
C4orf27	-	0.290916
C4orf29	1.34412	0.83713
C4orf6	1.20197	0.573894
C5	-	-0.605014
C5AR1	0.866013	0.904765
C5orf22	0.887651	0.720631
C5orf28	0.619942	0.60048
C5orf30	-	-0.369222
C5orf4	-1.37395	-2.30739
C5orf44	-	-0.499888
C5orf45	0.771561	-
C6	-	-0.943954
C6orf106	0.757485	0.911757
C6orf108	1.6078	2.06123
C6orf120	-	-1.23596
C6orf123	0.755219	-
C6orf130	-	0.3608
C6orf15	0.998104	0.525812
C6orf162	-	0.435397
C6orf211	-	-1.06589
C6orf25	1.08453	0.668296
C6orf47	0.659813	0.588541
C6orf48	-	0.623576
C6orf62	1.4947	0.701611
C7	-1.26961	-2.23515
C7orf10	1.207	0.821767
C7orf26	0.699362	0.592355
C7orf43	1.25988	0.863691
C7orf49	0.750716	0.528427
C7orf63	-	-0.445623
C8A	0.993661	-
C8B	1.02958	-
C8G	1.2471	0.56532
C8orf17	1.15088	-
C8orf33	-	0.930278
C8orf4	-	-1.24309
C8orf44	1.08685	0.750909
C8orf60	1.08629	0.532744
C9	1.01703	0.406754
C9orf114	0.769506	0.676818
C9orf116	1.16859	0.58749
C9orf156	0.977699	-
C9orf16	1.34519	1.79695
C9orf38	1.23424	-
C9orf53	1.11051	-
C9orf78	0.679708	0.756114
CA10	0.989966	-
CA12	-	-2.2385
CA3	-	-1.03915
CA4	-1.21922	-0.915267
CA5A	1.11678	-
CA5B	0.96397	-
CA5BP1	1.18642	0.576626
CA7	1.04406	0.627546
CAB39	-	0.688221
CAB39L	0.535472	-
CABIN1	0.797022	1.01604
CABP1	0.746587	0.40117
CABP2	1.1034	0.55198
CABP5	1.04827	-
CABYR	0.959828	0.603358
CACFD1	1.33466	0.892682
CAC-1A	0.975173	0.714858
CAC-1B	1.12993	0.915196
CAC-1C	1.28157	0.502274
CAC-1D	1.06089	0.500599
CAC-1E	1.27741	0.816279
CAC-1F	1.1434	-
CAC-1G	0.922944	0.425884
CAC-1H	0.950091	0.491921
CAC-1I	1.15822	0.883638
CAC-1S	0.809091	-
CAC-2D1	0.707894	-
CAC-2D3	0.81237	-
CACNB1	1.18483	0.618388
CACNB2	1.03524	0.530585
CACNB3	1.42382	1.04122
CACNG1	1.01268	-
CACNG2	1.09371	0.500406
CACNG3	1.05226	-
CACNG4	1.32232	0.813078
CACNG5	1.08943	-
CACTIN	0.698572	0.466921
CACYBP	1.09384	1.72888
CAD	0.957128	1.27992
CADM1	0.792216	0.868875
CADM4	0.988371	0.56572
CADPS	1.02013	-
CADPS2	-	-0.606954
CALB1	1.06494	-
CALCA	0.692374	-
CALCB	0.906181	-
CALCOCO1	-	-0.582427
CALCR	0.901557	-
CALCRL	1.1183	0.736172
CALD1	-1.04986	-0.606091
CALHM2	-	-0.301318
CALM1	0.583645	0.469103
CALM2	-	0.651144
CALM3	1.14081	1.17072
CALML3	1.04579	0.498886
CALML4	0.551921	0.616064
CALML5	3.0663	4.20216
CALR	1.31193	1.87397
CALU	1.08555	1.62584
CALY	1.0575	0.626219
CAMK1D	1.37872	1.01203
CAMK1G	0.981588	-
CAMK2A	1.23713	0.616963
CAMK2B	0.828934	0.528044
CAMK2G	1.26312	1.08829
CAMK2N1	-	-0.697647
CAMK4	1.15831	-
CAMKK2	0.959725	0.926467
CAMKV	1.08376	-
CAMP	1.34754	1.16059
CAMSAP1	0.833386	0.637395
CAMSAP2	-	0.387539
CAMTA1	-	-0.465792
CAND1	0.748204	1.30276
CAND2	-	-0.538116
CANT1	1.12515	1.1343
CANX	0.937619	0.772406
CAP1	0.838348	1.4764
CAP2	-	-0.767097
CAPG	2.11813	2.713
CAPN1	1.07619	1.40683
CAPN10	0.887327	0.521352
CAPN2	0.840563	0.968547
CAPN3	0.622722	-
CAPN5	0.858291	0.421736
CAPN6	-1.24125	-1.54482
CAPN7	0.654305	-0.390282
CAPN9	1.09465	0.526696
CAPNS1	-	0.841967
CAPRIN1	1.18349	1.61932
CAPZA1	-	1.05404
CAPZB	0.600439	0.901704
CARD10	0.906366	0.592515
CARD14	1.25374	0.665206
CARD9	1.18829	1.1416
CARHSP1	1.11547	1.27378
CARS	0.6533	0.733719
CARS2	0.573468	0.715882
CARTPT	1.48897	-
CASC5	1.05714	0.600091
CASD1	-	-0.401924
CASK	1.06921	1.63482
CASP1	0.769524	0.539837
CASP10	0.728308	-
CASP2	1.23003	0.866786
CASP3	1.33926	1.53741
CASP4	0.822203	0.809513
CASP5	0.995632	0.508368
CASP6	0.733239	0.896409
CASP7	-	-0.344873
CASP8	1.197	0.658938
CASP8AP2	-	0.834546
CASP9	0.756005	0.401356
CASQ2	-	-1.25615
CASS4	0.992595	0.496436
CAST	-0.968412	0.445543
CASZ1	0.913648	0.611028
CAT	-1.54733	-1.19771
CATR1	1.13821	0.476285
CATSPERB	1.35788	1.08262
CAV1	-3.28495	-3.60173
CAV2	-2.93861	-3.33658
CAV3	0.958467	-
CBFA2T2	1.06499	0.794761
CBFA2T3	0.641591	-
CBFB	1.02959	1.4941
CBL	1.09789	-
CBLB	0.96776	-
CBLC	1.53259	1.3118
CBLL1	0.665323	0.38343
CBR1	1.0086	1.10657
CBR3	-	0.958937
CBR4	-	-0.52087
CBS	2.0394	2.25438
CBX1	-	1.24324
CBX2	1.21459	0.565892
CBX3	1.29457	1.08241
CBX4	1.55277	1.37983
CBX5	0.51079	0.863282
CBX6	-	-0.484098
CBX7	-1.11092	-1.79037
CBX8	1.09323	0.635592
CBY1	-	0.341754
CC2D1A	1.02009	0.638527
CC2D2B	1.01398	0.690627
CCDC101	0.817387	0.521599
CCDC102B	0.663091	-
CCDC106	0.927355	-
CCDC109B	0.973908	1.37892
CCDC121	0.640605	-
CCDC130	0.69146	0.301725
CCDC134	1.24789	0.747492
CCDC144A	0.768058	0.379779
CCDC170	-	-0.835709
CCDC19	1.15743	0.712495
CCDC22	0.89768	0.923198
CCDC25	-	-0.578682
CCDC28B	0.959082	0.473157
CCDC30	1.01531	-
CCDC33	0.781122	-
CCDC40	1.08102	0.731225
CCDC41	-	0.485848
CCDC47	-	0.540864
CCDC48	0.933237	-
CCDC51	0.935334	0.868288
CCDC57	1.19481	0.636032
CCDC6	-	0.442861
CCDC64	1.12539	0.723131
CCDC69	-1.37754	-1.66869
CCDC71	1.3193	1.02855
CCDC81	0.983806	-
CCDC82	1.22927	-
CCDC85B	0.909419	0.477047
CCDC85C	0.565848	0.311286
CCDC86	0.848549	0.849315
CCDC87	0.993116	-
CCDC88A	0.579547	0.824262
CCDC88C	1.26458	-
CCDC9	1.05564	0.638617
CCDC90A	1.10031	1.87057
CCDC90B	-	0.51314
CCDC93	0.461385	0.298302
CCDC94	0.689781	0.576468
CCDC99	1.17705	1.25915
CCHCR1	0.889438	0.725341
CCIN	1.17529	0.666487
CCK	1.14432	0.525984
CCKAR	1.0915	0.430772
CCKBR	1.23225	-
CCL1	1.15681	-
CCL11	1.58176	-
CCL17	1.09596	-
CCL18	0.984025	0.980035
CCL19	2.08225	1.61894
CCL20	2.12019	1.89571
CCL21	-	-0.984798
CCL22	1.1846	0.68456
CCL23	0.834618	0.324899
CCL24	1.02328	0.514136
CCL27	0.861169	-
CCL4	1.24222	1.36784
CCL5	1.81434	1.86882
CCL7	1.40751	1.10307
CC-1	0.93817	-
CC-2	2.59823	3.18846
CCNB1	2.80548	3.54131
CCNB1IP1	-	0.476956
CCNB2	3.16598	3.77076
CCNC	0.719002	1.42699
CCND2	-0.838631	-0.563956
CCND3	0.654635	0.73744
CCNE1	1.8639	2.29978
CCNE2	2.23996	2.95669
CCNF	1.43435	1.24283
CCNG1	-	-0.82785
CCNG2	0.921667	-0.699518
CCNI	-	0.668469
CCNJ	0.728694	0.789127
CCNJL	1.04016	0.527139
CCNK	1.00448	-
CCNL1	-	0.525297
CCNL2	1.08006	0.852622
CCNO	1.13153	-
CCNT1	0.971807	0.576677
CCNT2	1.02065	-0.429105
CCP110	0.513592	0.290919
CCPG1	-	-0.59816
CCR1	1.08658	0.998134
CCR2	1.10114	0.546327
CCR5	1.13373	0.676185
CCR6	1.12074	0.589763
CCR7	2.09131	1.32912
CCR8	1.12668	-
CCR9	0.856041	-
CCRL1	-	-1.33683
CCRL2	1.16766	0.653922
CCRN4L	0.990699	-
CCS	0.872744	0.831915
CCT2	1.64975	2.42074
CCT3	1.3542	2.36217
CCT4	-	1.20681
CCT5	1.62259	2.28707
CCT6A	0.818492	1.42617
CCT7	1.06941	1.6704
CCT8	1.0022	1.59417
CCT8L2	1.05818	0.538372
CCZ1B	1.17047	0.769393
CD101	1.15742	0.589207
CD151	-	0.547754
CD163	-	0.7919
CD164	-	1.23907
CD177	1.16638	-
CD180	1.32838	0.682239
CD19	1.55075	0.736166
CD1D	0.985591	-
CD1E	1.07749	0.634598
CD2	2.05639	1.37887
CD200	-	-0.920326
CD209	-	-1.07112
CD22	1.26667	0.715788
CD226	1.02857	0.442945
CD24	2.53437	3.43951
CD244	1.06055	-
CD247	1.61037	1.14978
CD248	-1.22699	-1.62205
CD27	1.50985	1.01214
CD28	1.00542	0.484494
CD2AP	-	0.487962
CD2BP2	0.715177	0.608816
CD300A	1.23474	0.993494
CD300C	1.00718	0.466824
CD302	-1.90687	-2.4288
CD320	0.723648	0.470362
CD34	-1.25418	-1.6445
CD36	-3.52302	-4.15151
CD37	2.48439	2.16013
CD38	1.56294	1.37149
CD3D	1.64136	1.54268
CD3E	1.17653	-
CD3EAP	1.09307	1.00307
CD3G	1.4945	0.601889
CD4	0.80048	0.624261
CD40	0.888317	0.690516
CD40LG	1.13772	-
CD44	0.542504	0.6079
CD46	1.58661	1.50538
CD47	1.42115	2.03814
CD48	2.10075	1.8137
CD5	1.05571	0.464036
CD52	1.98697	1.85933
CD53	1.44825	1.77463
CD55	-	0.768463
CD58	0.903326	1.189
CD59	-0.910053	1.53466
CD5L	1.00277	-
CD6	1.08665	1.0962
CD63	-	0.526089
CD68	0.597443	-
CD7	1.39079	1.0433
CD70	0.955179	0.757966
CD72	1.40073	0.957506
CD74	-	1.30452
CD79A	1.49039	0.864324
CD79B	1.26189	0.621039
CD82	0.617648	0.591524
CD84	1.24323	0.721541
CD86	1.05549	0.807557
CD8A	1.40096	0.689793
CD8B	1.2	0.821641
CD9	1.522	2.33187
CD93	-	-0.429388
CD96	1.28199	-
CD97	-	0.516513
CD99	-	1.17178
CDA	0.960092	0.492512
CDC123	1.40003	1.76071
CDC14A	0.74628	-0.352365
CDC14B	-0.79724	-0.927924
CDC16	-	-0.504604
CDC20	3.71501	5.07847
CDC25A	1.58702	1.51232
CDC25B	1.41745	1.65375
CDC25C	1.73998	1.72323
CDC27	1.22129	0.564725
CDC34	1.13907	1.34937
CDC37	0.947952	1.15382
CDC40	0.396459	0.369866
CDC42	1.10206	0.719186
CDC42BPA	0.709078	0.657058
CDC42EP1	0.673576	1.02044
CDC42EP2	0.473108	-
CDC42EP3	0.957058	0.591118
CDC42EP4	1.12345	1.2076
CDC42SE1	0.870464	1.0752
CDC45	2.11387	2.10455
CDC5L	1.36469	1.14583
CDC6	2.3726	2.67894
CDC7	2.07429	2.45989
CDC73	0.638955	0.75595
CDCA3	1.88035	1.9767
CDCA4	1.61297	1.79762
CDCA8	1.96085	2.17461
CDCP1	1.58996	1.43841
CDH1	1.68202	1.84705
CDH11	1.39609	0.828218
CDH13	-	-0.924341
CDH15	1.05287	0.496003
CDH16	1.09903	0.526427
CDH19	-	0.779672
CDH2	1.39878	0.994576
CDH20	1.1539	-
CDH22	0.958852	0.513498
CDH3	-	0.802915
CDH4	1.18923	0.668856
CDH5	-1.89994	-2.2554
CDH6	0.87973	-
CDH7	1.15389	-
CDH8	0.912309	0.411735
CDHR1	0.925868	-
CDHR2	1.01352	0.526871
CDHR5	1.01379	0.480664
CDK1	3.46556	4.37859
CDK10	0.718166	0.521586
CDK12	0.968317	1.02109
CDK13	1.12894	0.978969
CDK14	-	-0.628025
CDK16	1.36685	1.61357
CDK17	1.12178	0.601247
CDK18	0.647409	0.688382
CDK19	0.936987	0.450611
CDK2	1.20075	1.13209
CDK20	0.839705	0.617661
CDK2AP1	-	1.11385
CDK2AP2	1.54389	1.56434
CDK3	1.03473	0.627898
CDK4	1.1423	1.59304
CDK5	1.84537	1.72005
CDK5R1	1.39336	0.678423
CDK5R2	0.920565	-
CDK5RAP1	0.586552	0.702935
CDK5RAP2	0.604297	0.490787
CDK5RAP3	-	0.55052
CDK6	1.24477	0.601844
CDK7	0.689762	0.836362
CDK8	0.716012	0.89144
CDK9	0.523873	-
CDKAL1	0.893065	0.961802
CDKL5	1.02955	-
CDKN1B	-	-0.473458
CDKN1C	-1.40365	-1.53376
CDKN2A	1.39251	2.23442
CDKN2AIP	-	-0.292397
CDKN2B	0.833704	0.889012
CDKN2C	-2.00563	-1.8026
CDKN2D	1.44975	1.48169
CDKN3	3.09006	3.59535
CDO1	-2.6832	-3.40366
CDON	0.846004	-
CDR2	0.823251	0.641971
CDR2L	1.07896	1.28652
CDRT1	0.869381	0.527173
CDS1	0.804713	0.785961
CDS2	1.24735	1.22751
CDSN	1.13269	-
CDT1	1.52673	1.69813
CDV3	1.46533	0.436014
CDX1	0.851796	-
CDX2	1.00378	0.52437
CDX4	1.11955	-
CDY1	0.989875	-
CDYL	0.780887	0.889274
CEACAM1	1.05172	0.575942
CEACAM21	1.01102	0.542062
CEACAM3	1.00483	0.557077
CEACAM4	1.02863	-
CEACAM5	1.68779	1.35441
CEACAM6	2.28909	2.45534
CEACAM7	1.07797	0.783957
CEACAM8	1.05718	0.462425
CEBPA	-	-1.09644
CEBPA-AS1	0.779952	-
CEBPB	-	1.45861
CEBPD	-	-0.564291
CEBPE	1.10744	0.741742
CEBPG	1.23384	1.71269
CEBPZ	-	0.766287
CECR1	0.892952	0.53701
CECR5	0.816315	1.07891
CEL	1.54113	0.999755
CELA2B	1.01983	0.643717
CELA3A	1.11147	-
CELA3B	1.22212	-
CELF1	1.06903	0.858537
CELF2	-1.0016	-0.737496
CELF3	1.22284	0.745149
CELP	1.3585	0.592219
CELSR1	0.889141	0.551462
CELSR3	1.51472	0.618557
CEMP1	1.10438	0.73767
CEND1	1.06682	0.787853
CENPA	2.77881	3.70275
CENPB	-	0.542895
CENPE	1.9425	1.95255
CENPF	1.12885	0.816234
CENPI	1.25917	1.04911
CENPJ	0.805797	0.441877
CENPM	2.1339	2.36118
CENPN	2.18404	2.38308
CENPO	0.994687	0.590249
CENPQ	0.681786	0.477833
CENPT	0.510699	0.659561
CEP104	-	-0.480359
CEP112	-	-0.974767
CEP135	0.741803	0.588662
CEP152	0.916931	0.616931
CEP164	0.787137	0.566238
CEP170	0.723333	0.862631
CEP192	0.705326	0.44882
CEP250	1.12379	0.739871
CEP290	-	-0.523224
CEP350	0.598616	0.647217
CEP41	0.975762	-
CEP55	3.16048	3.98823
CEP57	0.853279	0.502301
CEP68	-1.7078	-2.05266
CEP70	0.920628	0.434109
CEP72	0.872377	0.664486
CEP76	1.47991	1.44052
CEP85	1.08566	0.804982
CEP97	0.997202	-
CEPT1	0.714563	0.430374
CER1	1.14895	-
CERK	0.618276	0.456679
CERS2	0.968297	1.3954
CERS4	0.961588	0.705233
CERS6	0.835558	0.825594
CES1	-1.911	-2.38065
CES1P1	0.994972	0.704619
CES2	0.428825	-0.698455
CES3	0.86265	0.549398
CETN2	0.591042	0.692241
CETP	-	-0.711138
CFB	1.45746	1.31353
CFD	-3.84707	-4.84664
CFDP1	-	0.744889
CFH	-1.57789	-2.25671
CFI	-	-1.10197
CFL1	0.85025	1.6139
CFLAR	0.813145	0.796575
CFP	0.78784	-
CFTR	1.16518	0.586779
CG030	0.815298	-
CGGBP1	0.896613	-
CGREF1	0.856192	0.820052
CH25H	-	-1.11639
CHAC1	1.12616	0.685023
CHAD	-	-0.548413
CHAF1A	0.99623	1.07967
CHAF1B	1.35133	1.42055
CHAT	0.873874	-
CHCHD2	-	2.05153
CHCHD3	-	0.814512
CHCHD8	1.34218	1.42355
CHD1L	1.24448	0.991892
CHD3	0.766159	0.58811
CHD4	0.75603	0.711649
CHD5	1.15893	0.570424
CHD7	1.0984	1.20469
CHD8	-	0.670132
CHD9	-1.07164	-1.29895
CHEK1	2.07742	2.13106
CHEK2	1.32263	1.32016
CHERP	1.26048	0.794733
CHFR	1.33765	1.39412
CHGB	1.35422	-
CHI3L1	-	1.16213
CHI3L2	-	0.946764
CHIC2	0.598506	0.731674
CHIT1	1.09864	-
CHKA	1.02469	1.24587
CHL1	-2.48174	-3.41797
CHM	1.01917	0.441745
CHML	1.30179	0.793648
CHMP1A	1.02462	1.3376
CHMP1B	1.26804	0.982937
CHMP2A	-	0.942909
CHMP2B	-	0.910561
CHMP5	-	0.584369
CHMP6	0.627847	0.399714
CHMP7	0.542113	0.460742
CHN1	0.701745	0.646354
CHN2	0.830056	-
CHORDC1	0.664738	0.859878
CHP1	0.904003	-
CHP2	0.870402	-
CHPF	1.49959	1.53232
CHPF2	1.07819	1.12593
CHRD	0.681279	0.530923
CHRDL1	-4.23788	-5.15179
CHRM3	-	0.664097
CHRM4	1.03982	-
CHR-1	1.4561	0.566992
CHR-10	1.01696	0.485089
CHR-2	0.86992	-
CHR-3	0.930738	0.430322
CHR-4	0.9944	0.633915
CHR-5	1.4605	0.797013
CHR-6	1.40193	0.854083
CHR-9	1.2902	-
CHRNB1	0.674158	-
CHRNB2	1.14781	0.834016
CHRNB3	1.0939	-
CHRNB4	1.07124	-
CHRNE	0.927947	0.534439
CHRNG	0.92068	0.596117
CHST1	1.88561	0.844099
CHST10	0.761206	-
CHST11	1.95668	2.0517
CHST12	-	0.330398
CHST15	-	-0.588292
CHST3	1.19122	-
CHST4	0.850599	-
CHST5	0.975217	0.529549
CHST8	0.778359	0.489249
CHTOP	0.906863	1.10175
CIAO1	0.877583	0.910919
CIAPIN1	0.948342	1.02671
CIB1	1.39191	1.63952
CIB2	0.968082	0.57273
CIC	0.500322	0.521907
CIDEA	-	-1.91247
CIDEB	0.817684	-
CIDEC	-2.33408	-3.2274
CIITA	0.696763	0.625887
CILP	-	-0.932101
CINP	0.930352	0.640228
CIR1	-	0.329223
CIRBP	-1.62842	-1.99606
CISD1	-	1.07042
CISH	0.642111	-
CIT	1.40649	1.17569
CITED1	-	-1.22494
CITED2	-	-0.639727
CIZ1	1.15955	0.721522
CKAP2	1.59007	1.92859
CKAP4	0.995745	1.62321
CKAP5	1.10983	1.5389
CKLF	1.04752	1.20713
CKM	1.02958	-
CKMT2	-	-0.664293
CKS1B	1.28513	2.28389
CKS2	3.48421	4.83711
CLASP2	-0.653642	-1.25149
CLASRP	-	0.370484
CLC	1.15353	-
CLCA1	1.15777	-
CLCA2	1.08855	0.765543
CLCA3P	1.18336	0.56884
CLCC1	-	0.535677
CLCF1	0.938128	-
CLCN1	0.868487	-
CLCN2	1.26703	0.907145
CLCN3	0.73489	-0.470755
CLCN4	1.05133	-
CLCN5	1.11141	0.714538
CLCN6	-	-0.401021
CLCN7	0.895593	0.574394
CLCNKB	1.04388	0.590672
CLDN1	1.43357	0.767183
CLDN11	0.98465	0.725582
CLDN14	1.25549	0.707801
CLDN15	0.72443	-
CLDN17	1.06148	-
CLDN18	1.06642	-
CLDN3	2.52637	2.85311
CLDN4	1.04841	1.50898
CLDN5	-1.40684	-1.8833
CLDN6	1.46629	1.13881
CLDN7	1.81905	2.3232
CLDN8	-	-1.67193
CLDN9	1.03704	0.489724
CLDND1	-	0.662083
CLEC11A	1.14196	0.97285
CLEC16A	0.875769	0.521273
CLEC1A	-	-1.0736
CLEC1B	0.816608	-
CLEC2D	1.59042	1.17645
CLEC3B	-3.09272	-3.68842
CLEC4A	0.797028	0.7269
CLEC4M	0.930804	-
CLEC5A	2.12216	1.49579
CLEC7A	1.97263	2.32105
CLGN	1.98658	0.58675
CLIC1	1.06067	1.79772
CLIC2	-	-0.8647
CLIC3	2.40874	2.14278
CLIC4	1.03876	1.67586
CLIC5	-1.33281	-1.94294
CLINT1	1.02664	0.757075
CLIP1	-0.641467	-0.594913
CLIP2	0.558968	0.452051
CLIP3	-	-0.611226
CLK2	0.902547	0.924104
CLK3	0.695405	0.307177
CLK4	-0.585906	-0.666349
CLMN	-	-0.754317
CLN3	1.6256	1.34052
CLN6	0.841596	0.78826
CLN8	0.912536	0.442567
CLNS1A	0.930379	1.32553
CLOCK	0.834006	0.432788
CLP1	0.576494	0.398683
CLPB	1.24891	1.0669
CLPP	1.31116	1.64318
CLPS	0.867477	0.479258
CLPTM1	0.684424	0.671593
CLSPN	1.08501	0.623533
CLSTN2	-	-1.36171
CLSTN3	1.06798	0.942327
CLTA	0.656308	1.08352
CLTB	0.915598	0.866779
CLTC	1.06296	1.14543
CLTCL1	1.0651	-
CLU	-2.00436	-0.894371
CLUAP1	-	0.375132
CLUL1	0.974753	-
CMA1	-	-0.929412
CMAHP	0.929832	-
CMAS	1.011	1.45218
CMC2	1.75259	2.05545
CMKLR1	0.99484	-
CMTM6	-	0.512292
CNDP2	0.635811	0.626956
CNGB1	1.06712	0.479159
CNGB3	1.05895	-
CNIH	-	0.586119
CNIH3	0.92334	0.321022
CNIH4	1.63995	2.61802
CNKSR1	0.81006	0.456344
CNKSR2	1.00202	-
CNN1	-2.47618	-3.33277
CNNM1	1.02493	0.469763
CNNM2	0.832449	-
CNNM4	0.631471	0.36161
CNOT1	0.635879	1.04965
CNOT2	0.999439	0.424406
CNOT3	0.969343	0.960924
CNOT4	1.13629	0.645075
CNOT6	0.797079	0.945578
CNOT7	-	0.836241
CNOT8	0.717931	0.768325
CNP	0.885865	1.07726
CNPPD1	0.860418	0.384313
CNPY2	1.07489	1.41287
CNPY3	1.245	1.40606
CNPY4	1.22286	0.882894
CNR1	0.906168	-0.481207
CNTD2	1.08925	-
CNTFR	0.767793	-
CNTN1	1.09001	-
CNTN2	1.03197	0.5874
CNTN5	0.889508	-
CNTN6	0.775483	-
CNT-P2	2.12269	1.20079
CNTRL	0.742705	-
COA1	0.930849	0.612149
COA3	-	0.602233
COASY	0.583552	-
COBLL1	-1.03462	-0.517739
COBRA1	-	0.721326
COCH	-	1.09901
COG2	0.940138	0.716962
COG4	0.823934	1.02059
COG5	0.589355	0.559496
COG7	0.758832	0.589874
COIL	0.706909	0.955289
COL10A1	4.49054	4.16954
COL11A1	3.86715	3.55933
COL11A2	0.89971	0.705713
COL13A1	1.19779	0.928455
COL14A1	-2.90261	-3.55449
COL15A1	-1.87488	-2.14439
COL16A1	-	-0.544991
COL17A1	-0.982993	-1.49604
COL19A1	0.978472	-
COL1A1	1.14956	1.47508
COL1A2	-	1.19048
COL21A1	-	-0.841863
COL2A1	1.46642	1.24621
COL3A1	1.44364	0.842424
COL4A2	-	-0.671122
COL4A3	1.10963	0.691531
COL4A3BP	-	-0.651735
COL4A5	-	-1.51996
COL4A6	0.984466	-1.8712
COL5A1	0.912752	0.692892
COL5A2	-	0.782909
COL6A1	1.01577	0.671573
COL6A2	-	-0.506201
COL6A3	-	-0.800601
COL7A1	0.63738	0.392097
COL8A1	1.28878	0.638839
COL8A2	0.724246	0.460868
COL9A1	1.0993	0.778452
COL9A2	-	0.53653
COL9A3	1.12918	1.78188
COLEC12	-0.922998	-2.04046
COLQ	1.02213	0.431222
COMMD10	1.05472	0.588057
COMMD3	1.19071	0.621645
COMMD4	0.871735	1.08181
COMMD8	-	0.531083
COMMD9	0.705275	0.681152
COMP	3.15721	2.82544
COMT	0.666427	0.951593
COPA	1.10157	1.679
COPB1	-	0.485702
COPB2	1.04677	1.62999
COPE	1.62083	2.09089
COPG1	1.28118	1.50392
COPS2	-	0.41951
COPS3	0.623462	0.979255
COPS5	0.870334	1.33598
COPS6	0.808851	1.02677
COPS7A	0.724819	0.741779
COPS7B	0.855464	0.774375
COPS8	1.45215	0.503899
COPZ1	-	0.318899
COQ10B	-	0.491173
COQ2	1.18165	1.30902
COQ3	0.844479	0.510598
COQ4	0.549075	0.3531
COQ6	0.732531	-
COQ7	0.729395	0.558994
COQ9	0.955269	1.02379
CORIN	1.49522	0.533644
CORO1A	2.17431	2.19334
CORO1B	1.25679	1.51607
CORO1C	1.35479	1.93755
CORO2A	1.31536	0.92014
CORO2B	-	-1.60357
CORO7	0.858124	0.506722
CORT	0.968813	0.446796
COX10	0.701874	-
COX11	0.645358	-0.411738
COX15	-	-0.529457
COX16	-	-1.01882
COX17	1.38908	1.54041
COX4I1	-	0.660036
COX5A	-	1.42309
COX5B	1.01742	1.64774
COX6A1	-	1.55263
COX6A2	1.27414	0.675401
COX6B1	1.06448	1.75209
COX6C	1.05912	1.47711
[truncated: 8,642 more rows]
