# Supplementary material for: Actin stress fiber organization promotes cell stiffening and proliferation of pre-invasive breast cancer cells
Source: Nat Commun. 2017 May 16;8:15237. doi: 10.1038/ncomms15237 (PMC5440822; doi:10.1038/ncomms15237)
Supplement: Supplementary Data 2 — ABPs (Gene Symbol) differentially expressed between ER+ ADH and normal tissues (ADH_N) or ER+ DCIS and normal tissues (DCIS_N) or ER+ IDC1 and normal tissues (IDC1_N) or ER+ IDC2 and normal tissues (IDC2_N) or ER+ IDC3 and normal tissues (IDC3_N) or ER+ IDC1 and ER+ DCIS (IDC1_DCIS) or ER+ IDC2 and ER+ DCIS (IDC2_DCIS) or ER+ IDC3 and ER+ DCIS (IDC3_DCIS) or ER- IDC2 and normal tissues (IDC2_N) or ER- IDC3 and normal tissues (IDC3_N) are listed. Fold changes are in Log2R. ABP were classified into 6 categories according to their function on actin, reported in the literature. Adapter/Scaffold (Dark Blue); Polymerization (Light Blue); Inhibition of polymerization/Stabilization (Red); Cross-linkers/Bundlers (Green); Motors (Black) and Severing/Depolymerization (Yellow). Related to Figure 3. [file ncomms15237-s3.xlsx]

## Sheet: ABPs in ER+ and ER-
SYMBOLS	ER+						SYMBOLS	ER-
	ADH_N	DCIS_N	IDC1_N	IDC2_N	IDC3_N			IDC1_N	IDC2_N	IDC3_N		Function
ABL1			-0.56	-0.49	-0.63							Rregulate the assembly of F-actin polymers into different structures, depending on the extracellular signal. The c-Abl FABD can bundle F-actin in vitro
							ABL2		1.13456	0.717148		Assemble F-actin into tight bundles in vitro
ABLIM3			-0.76	-0.95	-1.44		ABLIM3		-1.14537	-2.09406		May act as scaffold protein.
ACTN1			-0.55	-0.41	-0.52		ACTN1		0.844823	1.17847		F-actin bunding protein thought to anchor actin to a variety of intracellular structures.
ACTN2				0.15	0.33		ACTN2		1.22736	0.727238		F-actin cross-linking protein which is thought to anchor actin to a variety of intracellular structures. This is a bundling protein.			Adaptors/Scaffold
							ACTN4			1.14333		F-actin bunding protein thought to anchor actin to a variety of intracellular structures.			Polymerization/Branching
ACTR3		0.84	0.58	0.96	1.1		ACTR3		1.66252	2.30706		Polymerization of branched actin filaments			Inhibition of Polymerization/Stabilization
ACTR3B				-0.35			ACTR3B			1.02755		Plays a role in the organization of the actin cytoskeleton by promoting the formation of branched actin networks.			Cross-linker/Bundler
							ADD2		1.08043			Membrane-cytoskeleton-associated protein that promotes the assembly of the spectrin-actin network.			Motors
AIF1			-0.4		0.18		AIF1		1.04542	0.831382		Actin-binding protein that enhances membrane ruffling and RAC activation.			Severing/Depolymerization
							ARPC1A		1.20348	1.47152		Probably functions as component of the Arp2/3 complex, which promotes the formation of branched actin networks.
ARPC2					0.26		ARPC2			1.38672		Functions as actin-binding component of the Arp2/3 complex which is involved in regulation of actin polymerization and together with an activating nucleation-promoting factor (NPF) mediates the formation of branched actin networks. Seems to contact the mother actin filament.
ARPC3		0.64	0.57	0.77	0.81		ARPC3			1.46977		Polymerization of branched actin filaments
ARPC5				0.3	0.33		ARPC5		1.08902	1.52299		Polymerization of branched actin filaments
ARPC5L		0.61		0.48	0.67		ARPC5L		1.53965	2.16849		Polymerization of branched actin filaments
							AVIL		1.27449	0.618327		Involved in the formation of long fine actin-containing filopodia-like structures in fibroblast.
CALD1			-0.7	-0.68	-0.75		CALD1		-1.04986	-0.606091		Actin- and myosin-binding protein implicated in the regulation of actomyosin interactions in smooth muscle and nonmuscle cells (could act as a bridge between myosin and actin filaments). Stimulates actin binding of tropomyosin which increases the stabilization of actin filament structure.
CAPZA1		0.7	0.39	0.5	0.56		CAPZA1			1.05404		Inhibits polymerization
CAPZB			0.43	0.35	0.23		CAPZB		0.600439	0.901704
CFL1		0.37	0.27	0.54	0.57		CFL1		0.85025	1.6139		F-actin depolymerizing activity. Regulates actin cytoskeleton dynamics. Important for cytokinesis.
CNN1			-1.83	-2.14	-2.49		CNN1		-2.47618	-3.33277		Thin filament-associated protein implicated in the regulation and modulation of smooth muscle contraction. It is capable of binding to actin, calmodulin, troponin C and tropomyosin. The interaction of calponin with actin inhibits the actomyosin Mg-ATPase activity
CNN2				-0.22	-0.32							Thin filament-associated protein, implicated in the regulation and modulation of smooth muscle contraction. It is capable of binding to actin, calmodulin, troponin C and tropomyosin. The interaction of calponin with actin inhibits the actomyosin Mg-ATPase activity.
CNN3					-0.6							Thin filament-associated protein, implicated in the regulation and modulation of smooth muscle contraction. It is capable of binding to actin, calmodulin, troponin C and tropomyosin. The interaction of calponin with actin inhibits the actomyosin Mg-ATPase activity.
CORO1A					0.44		CORO1A		2.17431	2.19334		F-actin cross-linkerl.
CORO1B				0.42	0.35		CORO1B		1.25679	1.51607		Targets actin branches nucleated by Arp2/3 to alter the branch angle.
							CORO1C		1.35479	1.93755		Binds to and cross-link F-actin in vitro.
CORO2B		-0.6	-1.28	-1.36	-1.44		CORO2B			-1.60357		Reorganization of actin structure (adapter) / Linker to the membrane
CTTN			0.5	0.59	0.29		CTTN		1.37265	0.573292		Mediating signaling from the cell surface, via growth factor receptors, to the cytoskeleton.
							CYFIP1			0.323695		Part of the WAVE complex, which regulates actin filament reorganization via its interaction with the Arp2/3 complex.
							DAAM1		-0.732377	-0.960837		Can direct nucleation and elongation of new actin filaments.
							DBN1		0.660161	0.59792		Required for actin polymerization at immunological synapses.
DIXDC1			-0.94	-1.27	-1.68		DIXDC1		-1.4382	-2.05703		Associated with actin stress fiber at filament ends.
DNASE1				0.28	0.35		DNASE1		1.33073	0.97881		Binds specifically to G-actin and blocks actin polymerization
DST		-2.12	-2.11	-3.13	-3.61		DST		-3.74369	-4.75849		Cytoskeletal linker protein / Integration MT - Intermediate - Actin
DSTN				0.52	0.32		DSTN			0.869912		Actin-depolymerizing protein. Severs actin filaments (F-actin) and binds to actin monomers (G-actin).
							EMD		1.02545	1.22888		Stabilizes and promotes the formation of a nuclear actin cortical network. Stimulates actin polymerization in vitro by binding and stabilizing the pointed end of growing filaments.
ENAH		1.12	0.67	0.96	0.86		ENAH			0.877787		Induces the formation of F-actin rich outgrowths in fibroblasts.
							EPB41		1.0427	0.568083		Membrane physical properties of mechanical stability and deformability by stabilizing spectrin-actin interaction.
EPB41L3			-0.79		-0.43		EPB41L3			-1.11671		Tethering the cortical actin-spectrin cytoskeleton to the plasma membrane.
EVL		1.28	1.64	1.35	0.81							Enhances actin nucleation and polymerization .Involved in a range of processes dependent on cytoskeleton remodeling and cell polarit,y such as axon guidance and lamellipodial and filopodial dynamics in migrating cells.
EZR		0.94	0.88	1.39	1.29		EZR		1.83534	2.06999		Adapter
							FHOD1		0.760636	0.490584		Required for the assembly of F-actin structures, such as stress fibers.
FHOD3	-1.3	-1.3	-0.87	-1.04	-1.2		FHOD3			-1.22879		Actin Filament Nucleation / Elongation
FKBP15			0.19	0.37	0.31		FKBP15		0.828026	0.550934		WAFL, a new protein involved in regulation of early endocytic transport at the intersection of actin and microtubule dynamics.
FLNA			-0.61	-0.52	-0.58		FLNA			0.923134		Crosslinks actin filaments and links actin filaments to membrane glycoproteins.
FLNB			0.77	0.82	0.44		FLNB		0.956762	0.822778		Connects cell membrane constituents to the actin cytoskeleton. May promote orthogonal branching of actin filaments and links actin filaments to membrane glycoproteins.
FLNC			-0.53	-0.53	-0.58							Muscle-specific filamin, which plays a central role in muscle cells, probably by functioning as a large actin-cross-linking protein.
GMFB		1.02	0.89	1.3	1.26		GMFB		1.46315	1.34092		Depolymerization
GMFG			-0.81	-0.76	-0.6		GMFG		1.04509	0.796705		Member of the actin-depolymerizing factor (ADF)/cofilin family.
							HDAC6		0.63993	0.347911		Interacts with F-actin.
INF2				-0.28	-0.22		INF2		0.65337	0.666256		Severs actin filaments and accelerates their polymerization and depolymerization
							INPPL1		0.843113	1.05108		Participates in regulation of cortical and submembraneous actin by hydrolyzing PtdIns(3,4,5)P3 thereby regulating membrane ruffling.
KLHL20			-0.35	-0.34	-0.38		KLHL20		0.981191	-0.850543		Substrate-specific adapter of a BCR (BTB-CUL3-RBX1) E3 ubiquitin-protein ligase complex involved in interferon response. The BCR(KLHL20) E3 ubiquitin ligase complex mediates the ubiquitination of DAPK1, leading to its degradation by the proteasome, thereby acting as a negative regulator of apoptosis. Also acts as a regulator of endothelial migration during angiogenesis by controlling the activati…
KLHL3				-0.62	-0.73		KLHL3			-0.721459		Substrate-specific adapter of a BCR (BTB-CUL3-RBX1) E3 ubiquitin ligase complex that acts as a regulator of ion transport in the distal nephron. The BCR(KLHL3) complex acts by mediating ubiquitination of WNK4, an inhibitor of potassium channel KCNJ1, leading to WNK4 degradation.
KPTN				0.2	0.22		KPTN		0.911977	0.525472		May be involved in actin dynamics. May play a role in producing the sensory apparatus in hair cells. May play a role in actin rearrangements that accompany platelet activation and stereocilia formation. Associates with one end of F-actin filaments. Subcellular location Localized at sites of actin polymerization in motile fibroblasts and neuronal growth cones.
LASP1		0.75	0.39									FA / Highlt dynamic Areas/ Lamellipodia
LCP1					0.38		LCP1		1.94751	1.72115		Associated with the actin cytoskeleton at membrane ruffles
							MAEA			0.645214		Associates with F-actin to regulate actin distribution in erythroblasts and macrophages. May contribute to nuclear architecture and cells division events.
MARCKS			-0.5				MARCKS			0.829016		F-actin cross-linking protein.
MARCKSL1	1.04	1.2	0.91	1.24	1.14		MARCKSL1		1.3852	1.88626		Actin bundling activity
							MED28		0.72653	0.940151		May be part of a complex containing NF2/merlin that participates in cellular signaling to the actin cytoskeleton downstream of tyrosine kinase signaling pathways.
							MICAL1		0.979008	0.850171		Promotes depolymerization of F-actin by mediating oxidation of specific methionine residues on actin.
MICAL2	1.14	1.63	0.32	0.43	0.36		MICAL2	2.32068	1.00748	0.433954		Depolymerization / Actin severing / Prevent Repolymerization
MICAL3			-1.09	-1.15	-1							actin filament depolymerization
							MKL1		0.445106	0.376885		Interacts with ACTB and preventsthe interaction with SCAI. Binding to globular actin is required to maintain cytoplasmic localization
MPRIP			-0.65	-0.69	-0.74							Targets myosin phosphatase to the actin cytoskeleton. Required for the regulation of the actin cytoskeleton by RhoA and ROCK1. Depletion leads to an increased number of stress fibers in smooth muscle cells through stabilization of actin fibers by phosphorylated myosin. Overexpression of MRIP as well as its F-actin-binding region leads to disassembly of stress fibers in neuronal cells.
MSN			-0.82	-0.64	-0.71		MSN			0.627618		Probably involved in linking major cytoskeletal structures to the plasma membrane.
MTSS1				0.26	0.2		MTSS1		1.09285	0.693972		Possible regulator of actin assembly downstream of tyrosine kinase signalling.
							MTSS1L		1.07767	0.430238		May function in actin bundling
MYBPC2					0.15		MYBPC2		1.03229	0.466678		Binds MHC, F-actin and native thin filaments in vitro, and modifies the activity of actin-activated myosin ATPase. It may modulate muscle contraction or may play a more structural role.
MYH1			-0.48	-0.37	-0.41							Muscle contraction.
							MYH13		1.08791	0.656733		Fast twitching myosin mediating the high-velocity and low-tension contractions of specific striated muscles.
							MYH15		0.900595			Muscle contraction
MYH3		-0.45		-0.2	-0.22							Motor / muscle contraction
							MYH4		1.02671			Muscle contraction.
							MYH7		0.927333	0.489202		Muscle contraction.
							MYH7B		1.04502	0.521224		Muscle contraction.
MYH8				0.14	0.13		MYH8		0.907039			Muscle contraction.
							MYH9			0.959891		Colocalizes with actin filaments at lamellipodia margins and at the leading edge of migrating cells.
MYLK	-2	-1.87	-1.76	-2.07	-2.45		MYLK		-1.60501	-2.19279		Actin-Myosin Interaction / Smooth muscle contraction
							MYO10		1.19681	1.74583		Motor protein
MYO1C				-0.48	-0.48		MYO1C			-0.402086		Myosins are actin-based motor molecules with ATPase activity.
MYO1D			0.56	0.81	0.49		MYO1D			0.705359		Unconventional myosins
							MYO1E		0.959216	0.868807		Motor protein
							MYO1F		1.03985	0.87476		Motor protein
MYO5C			0.98	0.64			MYO5C			-0.422446		May be involved in transferrin trafficking. Likely to power actin-based membrane trafficking in many physiologically crucial tissues.
MYO6	1.22	1.05	1.34	1.19	0.92		MYO6		1.46482	0.712359		Motor protein
							MYO7B		0.806747	0.378631		Motor protein
MYO9A		-0.45		-0.29	-0.3							Actin-based motor with ATPase activity.
MYRIP			-0.44	-0.56	-0.54		MYRIP			-0.757235		Rab effector protein involved in melanosome transport. Serves as link between melanosome-bound RAB27A and the motor proteins MYO5A and MYO7A. May link RAB27A-containing vesicles to actin filaments. Functions as a protein kinase A-anchoring protein (AKAP). May act as a scaffolding protein that links PKA to components of the exocytosis machinery, thus facilitating exocytosis, including insulin rele…
NEB					0.29		NEB		0.981266			Binds and stabilize F-actin.
NEBL			1.25	0.91	0.56		NEBL		1.19303	0.566177		Isoform 2 might play a role in the assembly of focal adhesion.
							NRAP		1.00407			May be involved in anchoring terminal actin filaments in the myofibril to the membrane and in transmitting tension from the myofibrils to the extracellular matrix
PARVA	-1.15	-1.44	-1.23	-1.64	-1.83		PARVA		-1.12116	-1.8		Formation of lamellipodia / Cell Contraction
PFN1			0.6	0.55	0.66		PFN1			2.68534		High concentrations prevents the F-actin polymerization, whereas low concentration has the opposite effect.
							PFN2			1.43085		Prevents F-actin polymerization at high concentrations, while has the opposite effect at at low concentrations.
							PHACTR1		0.708608	0.536316		Binds actin monomers (G actin) and plays a role in the reorganization of the actin cytoskeleton and in formation of actin stress fibers.
PHACTR2			-0.7	-0.61	-0.44							Binds PPP1CA and actin
							PHACTR4			0.354567		Binds actin monomers (G actin) and plays a role in the reorganization of the actin cytoskeleton and in formation of actin stress fibers.
PIP					-1.18		PIP			-3.414		Secreted monomer glycoprotein
PLEC				0.46			PLEC		0.883739	0.951964		Links intermediate filaments with microtubules and microfilaments and anchors intermediate filaments to desmosomes or hemidesmosomes.
PLS1		0.95	0.97	0.96	0.96							Actin-bundling protein in the absence of calcium.
							POF1B		0.961228	0.753055		Motor protein
							SCIN		0.667877	0.407251		Ca2+-dependent actin filament-severing protein
SHROOM2		0.78	1.04	1.15	1.18		SHROOM2		0.943547	0.543919		Adapter
SNTA1		-0.44	-0.44	-0.46	-0.41		SNTA1		0.640165	0.48043		Adapter protein that binds to and probably organizes the subcellular localization of a variety of membrane proteins. May link various receptors to the actin
							SNTB1		1.17301	0.563584		Adapter protein that binds to and probably organizes the subcellular localization of a variety of membrane proteins. May link various receptors to the actin cytoskeleton and the dystrophin glycoprotein complex.
SNTB2		-0.77	-0.91	-0.92	-0.91		SNTB2		1.19362	0.805935		May link various membrane receptors to the actin cytoskeleton
							SNTG1		1.13857			Adapter protein that binds to and probably organizes the subcellular localization of a variety of proteins. May link various receptors to the actin cytoskeleton and the dystrophin glycoprotein complex
SNTG2				-0.29	-0.24		SNTG2		0.934952			Adapter protein that binds to and probably organizes the subcellular localization of a variety of proteins. May link various receptors to the actin cytoskeleton and the dystrophin glycoprotein complex
SPTAN1			-0.56	-0.41	-0.71		SPTAN1	-2.44167		-0.716383		candidate for calcium-dependent movement of the cytoskeleton at the membrane
							SPTB		1.07761	0.443364		Scaffolding playing an important role in maintenance of plasma membrane integrity and cytoskeletal structure.
SPTBN2					0.24		SPTBN2		0.782048	0.879357		Probably plays an important role in neuronal membrane skeleton.
							SPTBN5		0.958243			Adapter
							STK38L		0.585981	0.524211		:Associated with the actin cytoskeleton.
SVIL			-0.44	-0.72	-0.89		SVIL		-1.40803	-0.962971		Forms a high-affinity link between the actin cytoskeleton and the membrane.
							SYN1		1.19667			Binds to the cytoskeleton, and is believed to function in the regulation of neurotransmitter release.
SYNPO			-1.13	-1.31	-1.62		SYNPO		-0.966168	-1.41092		Actin-associated protein that may play a role in modulating actin-based shape and motility of dendritic spines and renal podocyte foot processes. Localized at tight junctions.
							SYNPO2L		0.920221			May play a role in modulating actin-based shape
TAGLN		-1.09	-0.78	-1.07	-1.43		TAGLN			-1.23541		Actin cross-linking/gelling protein
TMOD1		-0.57	-1.19	-1.12	-1.02		TMOD1			-0.508755		Blocks the elongation and depolymerization of actin filaments at pointed end (capping)
							TMOD2		0.967222	0.529918		Blocks the elongation and depolymerization of F-actin at pointed ends, contributing to the formation of the short actin protofilament.
TMOD3				0.42	0.38		TMOD3		0.97492	0.821278		Blocks the elongation and depolymerization of F-actin at pointed end to promote the formation of short actin protofilament.
TMSB10					0.33		TMSB10			1.79429		Binds to and sequesters actin monomers (G actin) and therefore inhibits actin polymerization
TMSB15A			-0.69				TMSB15A		1.84466	2.60242		Binds to and sequesters actin monomers (G actin) and therefore inhibits actin polymerization
TMSB15B				-0.6								Binds to and sequesters actin monomers (G actin) and therefore inhibits actin polymerization.
							TNNI1		0.92296	0.435895		Confers calcium-sensitivity to striated muscle actomyosin ATPase activity.
TNNI3			0.41	0.33	0.37		TNNI3		0.973879	0.644262		Iinhibitory subunit of troponin, which confers calcium-sensitivity to striated muscle actomyosin ATPase activity
TPM2	-1.61	-1.47	-0.95	-1.29	-1.49		TPM2		-1.23488	-1.12671		Smooth muscle contraction / Non-muscle stabilizing
TPM3				0.21	0.22		TPM3		0.950619	0.535931		Implicated in stabilizing actin filaments in non-muscle cells.
TPM4				0.4			TPM4			1.14262		Sstabilizes F-actin in non-muscle cells.
TWF1			0.65	0.53	0.46		TWF1			0.691479		Inhibits actin polymerization, likely by sequestering G-actin. Control cell mobility by capping the barbed ends of filaments. Seems to play an important role in clathrin-mediated endocytosis and distribution of endocytic organelles
							TWF2		1.05906	1.17609		Inhibits actin polymerization, likely by sequestering G-actin and capping filaments barbed ends.
UTRN			-0.65	-0.61	-0.75							May play a role in anchoring the cytoskeleton to the plasma membrane
VASP				0.34	0.25		VASP			0.61941		Promotes actin filament elongation. Protects the barbed end of growing actin filaments against capping and increases the rate of actin polymerization in the presence of capping protein. VASP stimulates actin filament elongation by promoting the transfer of profilin-bound actin monomers onto the barbed end of growing actin filaments.
VILL				-0.34	-0.42		VILL		0.536772			Actin filament capping
WASF1				-0.53	-0.39		WASF1			-0.581743		Promotes actin filament reorganization via its interaction with the Arp2/3 complex. Regulates lamellipodia formation.
WASF2			-0.74	-0.79	-0.98							Promotes formation of actin filaments. Member of the WASP/WAVE family. Regulates lamellipodia formation via its interaction with the Arp2/3 complex.
WASL				0.51	0.18		WASL		0.761531	0.440966		Regulates actin polymerization by stimulating the actin-nucleating activity of the Arp2/3 complex. Involved in cytokinesis, via its role on actin polymerization.
WDR1			0.33	0.34	0.24		WDR1		1.14824	0.56524		Induces disassembly of actin filaments in conjunction with ADF/cofilin family proteins
WIPF1			-0.53		0.35		WIPF1		1.17811	0.359036		Regulator of WASP proteins.Iinduces actin polymerization and redistribution in lymphoid cells.
							WIPF2		0.665709	0.442323		Interacts with WASL and WASP, which results in cytoplasmic relocation of these two proteins along actin filaments.
